# Supplementary material for: We Made Your Bed, Why Won’t You Lie in It? Food Availability and Disease May Affect Reproductive Output of Reintroduced Frogs
Source: PLoS One. 2016 Jul 27;11(7):e0159143. doi: 10.1371/journal.pone.0159143 (PMC4963099; doi:10.1371/journal.pone.0159143)
Supplement: S5 Fig — (XLSX) [file pone.0159143.s005.xlsx]

## Sheet: Pond data
Date	Match Flag	Pond Place	Year of surveys	Sample	in/out fence	Calling L. aurea	Pond area	L. aurea Males	L. aurea females	L. aurea juveniles	L. aurea adult misses	L. aurea Mets	Total L. aurea	Total adult L. aurea	Cond (ms/cm) 2	Salinity	TDS (mg/L) 2	Temp	pH	DOmg/L 2	gambusia	Gambusia pres/abs	L.aurea tadpoles	Lim. peroni tads	L. fallax tads	Lit. peroni tads	C. signifera tads	Ldent tads	total tadpoles	tads.pres/abs	permanency	% riparian-grass	% riparian-trees	% riparian-bushes	% riparian-typha	% riparian-phragmites	% riparian-juncus	% riparian-rock	% shoreline-grass	% shoreline-trees	% shoreline-bushes	% shoreline-typha	% shoreline-phragmites	% shoreline-juncus	% shoreline-schoeno	% shoreline-rock	% emergent-a. Grass	% emergent-open water	% emergent-typha
2012-01-17	3	Created Habitat	1	1	1	0	5	0	0	1	1	0	2	1	0.38	0.18	248.9	24.4	7.47	7.16	0	0	0	0	0	0	0	0	0	0	3	100	0	0	0	0	0	0	50	0	0	0	0	0	0	0	0	30	0
2012-01-17	3	Created Habitat	1	1	2	0	5	1	1	0	0	0	2	2	0.77	0.36	487.5	26.5	7.8	5.81	0	0	0	0	0	0	0	0	0	0	3	95	0	0	0	0	0	5	50	0	0	0	0	0	0	0	0	45	0
2012-01-17	3	Created Habitat	1	1	1	0	5	0	1	1	0	0	2	1	0.73	0.34	461.5	26.2	7	7.08	0	0	0	0	0	0	0	0	0	0	3	90	0	0	0	0	0	10	15	0	0	2	0	0	0	3	0	95	0
2012-01-17	3	Created Habitat	1	1	1	0	65	0	1	3	2	0	6	3	0.41	0.19	260	25.9	7.68	7.17	0	0	5	0	0	0	0	0	0	0	2	34	0	0	33	33	0	0	0	0	0	0	5	0	0	70	5	70	0
2012-01-17	3	Created Habitat	1	1	2	0	5	0	1	3	0	0	4	1	0.47	0.22	299	25.7	8.04	5.89	0	0	0	0	0	0	0	0	0	0	3	75	0	0	5	0	0	15	5	0	0	0	0	0	0	0	0	70	0
2012-01-17	3	Created Habitat	1	1		0	75	0	1	3	0	0	4	1	1.93	1.06	1345.5	21.4	7.41	1.74	1	1	0	1	0	0	0	0	1	1	2	90	0	0	0	0	0	10	30	0	0	30	0	0	40	0	5	25	5
2012-01-17	3	Created Habitat	1	1	2	0	65	0	0	1	0	1	2	0	0.47	0.22	295.1	26.6	7.91	6.85	0	0	30	0	0	0	0	0	0	0	2	80	0	0	5	0	0	10	0	0	0	0	0	0	0	75	5	90	5
2012-01-17	3	Created Habitat	1	1	1	0	5	1	3	7	0	0	11	4	0.53	0.26	344.5	24.7	7.57	4.27	0	0	0	0	0	0	0	0	0	0	3	100	0	0	0	0	0	0	5	0	0	0	0	0	0	0	0	85	0
2012-01-17	3	Created Habitat	1	1	1	0	65	1	1	2	3	1	8	5	0.73	0.35	474.5	24.9	7.55	5.38	0	0	3	0	0	0	0	0	0	0	2	70	0	0	0	25	0	5	0	0	0	0	0	0	0	75	0	85	0
2012-01-17	3	Created Habitat	1	1	2	0	5	1	1	0	0	0	2	2	0.41	0.19	263.9	25.7	7.86	4.8	0	0	0	0	0	0	0	0	0	0	3	83	0	2	0	0	0	15	50	0	0	0	0	0	0	0	0	95	0
2012-01-17	3	Created Habitat	1	1	2	0	65	0	0	0	0	0	0	0	1.48	0.72	936	26.2	7.72	2.74	15	1	0	0	0	0	0	0	0	0	2	90	0	0	0	0	0	10	15	0	0	0	0	0	0	70	0	80	5
2012-02-22	3	Created Habitat	1	2	1	1	5	0	0	1	1	0	2	1	0.19	0.1	137.1	20.4	7.08	0.07	0	0	0	0	0	0	0	0	0	0	3	100	0	0	0	0	0	0	50	0	0	0	0	0	0	0	0	30	0
2012-02-22	3	Created Habitat	1	2	2	0	5	0	0	1	0	0	1	0	0.4	0.2	270.4	23.3	7.36	0.06	0	0	0	0	0	0	0	101	101	1	3	95	0	0	0	0	0	5	50	0	0	0	0	0	0	0	0	45	0
2012-02-22	3	Created Habitat	1	2	1	0	5	0	1	0	1	0	2	2	0.09	0.5	64.3	19.7	7.19	0.07	0	0	0	0	0	0	0	0	0	0	3	90	0	0	0	0	0	10	15	0	0	2	0	0	0	3	0	95	0
2012-02-22	3	Created Habitat	1	2	1	0	65	0	0	3	0	0	3	0	0.24	0.12	161.2	23.5	7.23	0.06	0	0	5	0	0	0	0	0	0	0	2	34	0	0	33	33	0	0	0	0	0	0	5	0	0	70	5	70	0
2012-02-22	3	Created Habitat	1	2	2	0	5	0	0	1	1	0	2	1	0.16	0.09	120.9	17.9	7.37	0.09	0	0	0	0	0	0	0	0	0	0	3	75	0	0	5	0	0	15	5	0	0	0	0	0	0	0	0	70	0
2012-02-22	3	Created Habitat	1	2		0	75	0	0	54	0	2	56	0	0.26	0.14	196.9	18.2	7.66	0.07	0	0	0	0	0	0	0	0	0	0	2	90	0	0	0	0	0	10	30	0	0	30	0	0	40	0	5	25	5
2012-02-22	3	Created Habitat	1	2	2	0	65	0	1	1	2	0	4	3	0.23	0.12	163.8	20.5	7.63	0.07	2	1	37	0	0	0	0	0	0	0	2	80	0	0	5	0	0	10	0	0	0	0	0	0	0	75	5	90	5
2012-02-22	3	Created Habitat	1	2	1	0	5	0	2	1	2	0	5	4	0.35	0.18	241.8	21.6	6.83	0.06	0	0	0	0	0	0	0	0	0	0	3	100	0	0	0	0	0	0	5	0	0	0	0	0	0	0	0	85	0
2012-02-22	3	Created Habitat	1	2	1	0	65	0	2	6	4	0	12	6	0.46	0.23	308.1	23.6	6.79	0.06	0	0	4	0	0	0	0	0	0	0	2	70	0	0	0	25	0	5	0	0	0	0	0	0	0	75	0	85	0
2012-02-22	3	Created Habitat	1	2	2	0	5	0	0	2	0	0	2	0	0.15	0.07	101.4	21.2	7.51	0.07	0	0	0	0	0	0	0	0	0	0	3	83	0	2	0	0	0	15	50	0	0	0	0	0	0	0	0	95	0
2012-02-22	3	Created Habitat	1	2	2	0	65	0	0	0	0	0	0	0	0.28	0.15	198.3	20.7	7.5	0.07	52	1	0	0	0	0	0	0	0	0	2	90	0	0	0	0	0	10	15	0	0	0	0	0	0	70	0	80	5
2012-03-26	3	Created Habitat	1	3	1	0	5	2	0	2	2	0	6	4	0.44	0.22	302.9	21.5	8.27	6.72	0	0	0	0	0	0	0	0	0	0	3	100	0	0	0	0	0	0	50	0	0	0	0	0	0	0	0	30	0
2012-03-26	3	Created Habitat	1	3	2	0	5	1	0	4	0	0	5	1	0.2	0.11	148.9	17.6	8.58	8.01	0	0	0	0	0	0	0	1	1	1	3	95	0	0	0	0	0	5	50	0	0	0	0	0	0	0	0	45	0
2012-03-26	3	Created Habitat	1	3	1	0	5	0	0	6	2	0	8	2	0.43	0.22	301	21	9.08	14.53	0	0	0	0	0	0	0	0	0	0	3	90	0	0	0	0	0	10	15	0	0	2	0	0	0	3	0	95	0
2012-03-26	3	Created Habitat	1	3	1	0	65	0	0	3	0	0	3	0	0.26	0.13	179.4	22.1	8.68	10.48	0	0	1	0	0	0	0	0	0	0	2	34	0	0	33	33	0	0	0	0	0	0	5	0	0	70	5	70	0
2012-03-26	3	Created Habitat	1	3	2	0	5	0	0	0	0	0	0	0	0.21	0.11	152.8	18.3	8.75	7.32	0	0	0	0	0	0	0	0	0	0	3	75	0	0	5	0	0	15	5	0	0	0	0	0	0	0	0	70	0
2012-03-26	3	Created Habitat	1	3		0	75	0	0	8	1	0	9	1							143	1	0	0	0	0	0	0	0	0	2	90	0	0	0	0	0	10	30	0	0	30	0	0	40	0	5	25	5
2012-03-26	3	Created Habitat	1	3	2	0	65	0	0	2	0	0	2	0	0.26	0.14	189.2	18.7	8.62	9.31	0	0	0	0	0	0	0	0	0	0	2	80	0	0	5	0	0	10	0	0	0	0	0	0	0	75	5	90	5
2012-03-26	3	Created Habitat	1	3	1	0	5	1	1	5	0	0	7	2	0.43	0.23	306.8	20.3	8.22	6.21	0	0	0	0	0	0	0	0	0	0	3	100	0	0	0	0	0	0	5	0	0	0	0	0	0	0	0	85	0
2012-03-26	3	Created Habitat	1	3	1	0	65	1	1	3	0	0	5	2	0.4	0.2	273.7	22.2	8.23	7.88	0	0	0	0	0	0	0	0	0	0	2	70	0	0	0	25	0	5	0	0	0	0	0	0	0	75	0	85	0
2012-03-26	3	Created Habitat	1	3	2	0	5	0	0	1	0	0	1	0	0.14	0.07	102.1	18.3	8.37	7.04	0	0	0	0	0	0	0	0	0	0	3	100	0	0	0	0	0	0	50	0	0	0	0	0	0	0	0	95	0
2012-03-26	3	Created Habitat	1	3	2	0	65	0	1	2	0	0	3	1	0.73	0.39	513.5	20.7	8.2	7.33	14	1	0	0	0	0	0	0	0	0	2	95	0	0	0	0	0	5	15	0	0	0	0	0	0	70	0	80	5
2012-01-19	3	Breeding Ponds	1	1		0	1656.89	4	0	27	2	0	33	6	3610	1.78	2.223	27.9	6.98	0.53	7	1	13	1	3	5	0	0	22	1	3	0	0	10	0	35	5	0	5	0	0	0	30	0	60	5	5	20	0
2012-02-13	3	Breeding Ponds	1	2		0	1656.89	0	5	4	2	1	12	7							62	1	1	0	1	0	0	0	2	1	3	0	0	10	0	35	5	0	5	0	0	0	30	0	60	5	5	20	0
2012-02-20	3	Breeding Ponds	1	2		2	2900.4	0	0	0	0	0	0	0	1238	0.7		21.9		5.08	0	0	2	4	0	0	0	0	6	1	2	0	5	5	0	20	0	0	0	0	5	0	45	0	0	45	0	50	0
2012-03-28	3	Breeding Ponds	1	3		3	2523.37	0	0	0	0	0	0	0	1249	0.6		23		6.38	0	0	2	0	0	0	0	0	2	1	2	0	5	0	0	25	0	0	0	0	1	0	50	0	0	44	30	10	0
2012-01-19	3	No-breeding Ponds	1	1		0	4402.94	0	0	2	0	0	2	0	3644	2.07	2.5415	21.4	7.09	1.09	1	1	0	0	0	0	0	0	0	0	2	20	0	0	30	15	20	0	50	0	0	10	20	20	0	0	80	10	10
2012-01-19	3	No-breeding Ponds	1	1		1	319.518	0	0	1	0	0	1	0	2495	1.21	1.534	27.9	7.74	0.97	215	1	0	0	0	0	0	0	0	0	1	10	0	20	0	0	30	0	0	0	5	0	0	73	20	0	0	90	0
2012-01-19	3	No-breeding Ponds	1	1		0	167.329	0	0	1	0	0	1	0	3768	2.12	2.6	22	8.02	1.21	0	0	0	1	1	1	0	0	3	1	2	15	0	20	10	35	0	0	29	0	7	0	38	8	18	0	15	35	0
2012-01-19	3	No-breeding Ponds	1	1		0	4782.35	0	0	1	0	0	1	0		2.88	3471	23.4	7.98	1.16	197	1	0	0	0	0	0	0	0	0	2	45	0	20	10	10	15	0	90	0	0	5	0	5	0	0	10	85	0
2012-01-23	3	No-breeding Ponds	1	1		0	4224.09	0	0	0	0	0	0	0		10.06	11108.5	23.5	4.38	2.48	0	0	0	0	0	0	0	0	0	0	3	20	35	0	0	0	20	0	75	5	0	0	0	20	0	0	0	45	0
2012-01-23	3	No-breeding Ponds	1	1		0	663.938	0	0	0	0	0	0	0	1182	0.6		22.1		6.36	0	0	0	0	0	0	0	0	0	0	3	40	20	0	40	0	0	0	45	10	0	45	0	0	0	0	10	0	5
2012-01-23	3	No-breeding Ponds	1	1		0	212.95	0	0	0	0	0	0	0	240.8	0.1		18.8		5.43	3	1	0	0	0	0	0	0	0	0	1	40	0	0	60	0	0	0	40	0	0	60	0	0	0	0	100	0	0
2012-01-23	3	No-breeding Ponds	1	1		0	74.5579	0	0	0	0	0	0	0	233.7	0.1		21.3		4.05	20	1	0	3	3	0	0	0	6	1	3	60	0	0	40	0	0	0	40	0	0	60	0	0	0	0	0	0	0
2012-01-23	3	No-breeding Ponds	1	1		0	1393.03	0	0	0	0	0	0	0		17.91	18817.5	21	4.19	2.88	919	1	0	0	0	0	0	0	0	0	1	65	25	0	0	0	10	0	95	0	0	0	0	0	5	0	0	90	0
2012-01-23	3	No-breeding Ponds	1	1		0	15280.5	0	0	0	0	0	0	0		3.35	3984.5	18.1	4.19	3.34	0	0	0	0	0	0	0	0	0	0	3	5	75	0	0	5	10	0	20	35	0	0	5	40	0	0	5	35	0
2012-01-23	3	No-breeding Ponds	1	1		0	439.742	0	0	0	0	0	0	0	2674	1.6		17.9		7.71	0	0	0	0	0	0	0	0	0	0	2	30	20	0	50	0	0	0	60	5	0	35	0	0	0	0	20	10	0
2012-01-23	3	No-breeding Ponds	1	1		0	3536.1	0	0	0	0	0	0	0		1.57	1950	20.5	7.39	2.54	2	1	0	0	3	0	0	0	3	1	2	50	20	0	0	20	0	0	80	0	0	20	0	0	0	0	25	5	5
2012-02-01	3	No-breeding Ponds	1	1		1	5606.65	0	3	1	0	0	4	3	1042	0.5		29.7		2.78	4082	1	0	1	0	0	0	0	1	1	1	40	0	10	0	0	0	0	5	0	0	55	10	0	0	30	0	65	30
2012-02-01	3	No-breeding Ponds	1	1		0	2924.14	0	0	0	0	0	0	0	6490	3.4		26.7		6.3	656	1	0	0	0	0	0	0	0	0	1	0	50	0	0	50	0	0	0	0	0	20	80	0	0	0	0	10	0
2012-02-01	3	No-breeding Ponds	1	1		0	889.909	0	2	0	1	0	3	3	5560	3.1		23		3.89	1748	1	0	0	0	0	0	0	0	0	1	40	60	0	0	0	0	0	0	60	0	0	20	0	0	0	0	90	0
2012-02-01	3	No-breeding Ponds	1	1		0	18180.1	0	1	0	0	0	1	1	5200	2.7		27.3		4.08	1335	1	0	0	0	0	0	0	0	0	3	0	50	0	0	50	0	0	0	0	0	0	100	0	0	0	0	35	0
2012-02-01	3	No-breeding Ponds	1	1		0	2890.4	0	0	0	0	0	0	0	582	0.3		21.8		1.9	851	1	0	0	0	0	0	0	0	0	1	79	1	0	0	0	0	0	40	0	0	0	30	28	0	0	10	5	5
2012-02-01	3	No-breeding Ponds	1	1		1	4199.4	1	0	0	2	0	3	3		2.03	2496	23.6	6.65	2.32	0	0	0	1	45	14	0	0	60	1	1	20	20	0	0	25	0	15	0	0	0	30	40	0	0	0	0	80	0
2012-02-13	3	No-breeding Ponds	1	2		0	4224.09	0	0	0	0	0	0	0		5.23	6077.5	25.8	3.26	0.13	0	0	0	0	0	0	0	0	0	0	3	20	35	0	0	0	20	0	75	5	0	0	0	20	0	0	0	45	0
2012-02-13	3	No-breeding Ponds	1	2		0	87.8983	0	0	0	0	0	0	0		0.86	1105	22.9	6.16	0.18	0	0	0	2	0	0	0	0	2	1	2	76	1	0	0	0	15	8	45	5	0	45	0	5	0	0	0	5	95
2012-02-13	3	No-breeding Ponds	1	2		0	4402.94	0	0	0	0	0	0	0		0.52	689	24	6.4	0.14	0	0	0	16	0	0	0	0	16	1	2	20	0	0	30	15	20	0	50	0	0	10	20	20	0	0	80	10	10
2012-02-13	3	No-breeding Ponds	1	2		0	2761.82	0	0	0	0	0	0	0							78	1	0	0	0	0	0	0	0	0	2	62	0	0	8	0	18	0	40	0	0	45	0	15	0	0	5	10	80
2012-02-13	3	No-breeding Ponds	1	2		0	4026.72	0	0	0	0	0	0	0							14	1	0	3	0	0	0	0	3	1	3	40	0	0	5	10	25	0	65	0	0	5	0	30	0	0	70	10	0
2012-02-13	3	No-breeding Ponds	1	2		0	319.518	1	0	3	0	0	4	1							102	1	0	0	0	0	0	0	0	0	1	10	0	20	0	0	30	0	0	0	5	0	0	73	20	0	0	90	0
2012-02-13	3	No-breeding Ponds	1	2		0	1393.03	0	0	0	0	0	0	0		5.92	6812	25.1	3.39	0.14	0	0	0	0	0	0	0	0	0	0	1	65	25	0	0	0	10	0	95	0	0	0	0	0	5	0	0	90	0
2012-02-13	3	No-breeding Ponds	1	2		0	15280.5	0	0	0	0	0	0	0		5.29	6149	26.1	3.52	0.12	172	1	0	0	0	0	0	0	0	0	3	5	75	0	0	5	10	0	20	35	0	0	5	40	0	0	5	35	0
2012-02-13	3	No-breeding Ponds	1	2		2	229.975	2	0	0	0	0	2	2		3.24	3900	28.9	5.32	0.74	32	1	0	3	1	0	0	0	4	1	2	40	40	0	0	5	10	0	75	5	0	0	10	0	0	0	0	25	0
2012-02-13	3	No-breeding Ponds	1	2		0	389.811	0	0	0	0	0	0	0		0.28	370.5	20.8	7.21	0.17	85	1	0	2	0	0	0	0	2	1	2	40	0	5	10	0	5	10	10	0	0	0	0	0	70	0	0	30	0
2012-02-13	3	No-breeding Ponds	1	2		0	4782.35	0	0	0	1	0	1	1		1.71	2119	20.7	7.36	0.17	70	1	0	57	0	0	0	0	57	1	2	45	0	20	10	10	15	0	90	0	0	5	0	5	0	0	10	85	0
2012-02-13	3	No-breeding Ponds	1	2		0	712.336	0	0	0	0	0	0	0		0.32	429	21.9	6.22	0.13	0	0	0	89	0	0	0	0	89	1	2	60	20	0	20	0	0	0	60	30	0	10	0	0	0	0	98	2	0
2012-02-13	3	No-breeding Ponds	1	2		0	3536.1	0	0	0	0	0	0	0		0.47	617.5	24.2	6.68	0.15	47	1	0	36	1	1	0	0	38	1	2	50	20	0	0	20	0	0	80	0	0	20	0	0	0	0	25	5	5
2012-02-15	3	No-breeding Ponds	1	2		0	2924.14	0	0	0	0	0	0	0	2866	1.5		23.5		7.71	1374	1	0	0	0	0	0	0	0	0	1	0	50	0	0	50	0	0	0	0	0	20	80	0	0	0	0	10	0
2012-02-15	3	No-breeding Ponds	1	2		0	889.909	0	0	0	2	0	2	2	2559.5	1.35		22.95		8.265	2192	1	0	0	0	0	0	0	0	0	1	40	60	0	0	0	0	0	0	60	0	0	20	0	0	0	0	90	0
2012-02-15	3	No-breeding Ponds	1	2		0	18180.1	0	0	0	0	0	0	0	1028	0.5		21.8		8.26	2578	1	0	0	0	0	0	0	0	0	3	0	50	0	0	50	0	0	0	0	0	0	100	0	0	0	0	35	0
2012-02-15	3	No-breeding Ponds	1	2		0	8234.46	0	0	0	0	0	0	0	4285	2.3		23.7		8.96	2399	1	0	1	0	0	0	0	1	1	1	30	0	30	0	20	20	0	0	0	0	10	60	30	0	0	0	98	0
2012-02-15	3	No-breeding Ponds	1	2		0	4199.4	0	1	0	1	0	2	2	1.885	0.98	1254.5	23.9	7.8	0.68	0	0	0	1	13	0	0	0	14	1	1	20	20	0	0	25	0	15	0	0	0	30	40	0	0	0	0	80	0
2012-02-16	3	No-breeding Ponds	1	2		0	3713.95	0	0	0	0	0	0	0		0.36	481	25	6.42	0.08	0	0	0	17		0	0	0			3	50	10	0	40	0	0	0	60	0	0	40	0	0	0	0	40	50	0
2012-02-16	3	No-breeding Ponds	1	2		0	663.938	0	0	0	0	0	0	0		0.21	286.7	23.9	6.52	0.08	0	0	0	0		0	0	0			3	40	20	0	40	0	0	0	45	10	0	45	0	0	0	0	10	0	5
2012-02-16	3	No-breeding Ponds	1	2		0	797.68	0	0	0	0	0	0	0		0.18	240.5	21.4	9.08	0.17	0	0	0	295		0	0	0			2	5	30	0	65	0	0	0	10	0	0	90	0	0	0	0	80	10	10
2012-02-16	3	No-breeding Ponds	1	2		0	413.924	0	0	0	0	0	0	0		0.35	468	20.8	6.35	0.1	0	0	0	0		0	0	0			3	20	10	0	70	0	0	0	50	0	0	50	0	0	0	0	35	0	0
2012-02-16	3	No-breeding Ponds	1	2		0	212.95	0	0	0	0	0	0	0							8	1	0	0	0	0	0	0	0	0	1	40	0	0	60	0	0	0	40	0	0	60	0	0	0	0	100	0	0
2012-02-16	3	No-breeding Ponds	1	2		0	74.5579	0	0	0	0	0	0	0		0.08	114.4	21.5	6.31	0.12	24	1	0	3	1	0	0	0	4	1	3	60	0	0	40	0	0	0	40	0	0	60	0	0	0	0	0	0	0
2012-02-16	3	No-breeding Ponds	1	2		0		0	0	0	0	0	0	0							6	1	0	7	0	0	0	0	7	1
2012-02-16	3	No-breeding Ponds	1	2		0	313.254	0	0	0	0	0	0	0		0.26	344.5	22.5	6.07	0.1	2	1	0	0	0	0	0	0	0	0	1	20	80	0	0	0	0	0	10	60	0	0	10	0	0	0	0	0	0
2012-02-16	3	No-breeding Ponds	1	2		0	333.006	0	0	0	0	0	0	0		0.9	1150.5	21.7	6.27	0.1	100	1	0	0	0	0	0	0	0	0	3	20	35	0	10	10	0	0	50	10	0	10	5	25	0	0	5	10	5
2012-02-16	3	No-breeding Ponds	1	2		0	417.58	0	0	0	0	0	0	0		0.42	559	20.2	6.37	0.1	0	0	0	0		0	0	0			3	50	0	0	50	0	0	0	50	0	0	50	0	0	0	0	50	0	0
2012-02-16	3	No-breeding Ponds	1	2		0	439.742	0	0	0	0	0	0	0		1.36	1709.5	22.5	6.47	0.13	9	1	0	78		0	0	0			2	30	20	0	50	0	0	0	60	5	0	35	0	0	0	0	20	10	0
2012-02-20	3	No-breeding Ponds	1	2		0	5606.65	0	0	1	0	0	1	0	916	0.4		25		10.75	475	1	0	0	0	0	0	0	0	0	1	40	0	10	0	0	0	0	5	0	0	55	10	0	0	30	0	65	30
2012-02-20	3	No-breeding Ponds	1	2		0	2890.4	0	0	0	0	0	0	0	481	0.2		23.3		5.34	364	1	0	0	0	0	0	0	0	0	1	79	1	0	0	0	0	0	40	0	0	0	30	28	0	0	10	5	5
2012-02-20	3	No-breeding Ponds	1	2		0	25465.1	0	0	0	0	0	0	0	1602	0.8		24.3		4.39	659	1	0	0	0	0	0	0	0	0	1	65	0	0	5	0	0	5	5	0	0	90	0	0	0	5	0	95	5
2012-02-20	3	No-breeding Ponds	1	2		0	36366.9	1	0	4	0	0	5	1	1638	0.8		25.4		13.83	2266	1	0	0	0	0	0	0	0	0	1	12	20	10	18	0	0	0	20	0	20	20	30	10	0	0	0	88	0
2012-02-20	3	No-breeding Ponds	1	2		0	250332	2	2	7	0	0	11	4	2102	1.1		24.3		6.3	1960	1	0	0	0	0	0	0	0	0	1	30	0	10	5	5	0	5	5	0	10	30	25	0	0	30	0	95	0
2012-02-20	3	No-breeding Ponds	1	2		0	978.46	0	0	0	0	0	0	0	1137	0.6		24.6		10.78	98	1	0	0	0	0	0	0	0	0	1	15	0	20	0	25	0	10	0	0	5	40	40	0	0	15	0	75	10
2012-02-20	3	No-breeding Ponds	1	2		0	1501.03	0	0	0	0	0	0	0	1447	0.7		25		8.24	140	1	0	0	0	0	0	0	0	0	1	70	0	10	0	0	0	5	5	0	0	40	50	5	0	0	0	93	2
2012-02-20	3	No-breeding Ponds	1	2		0	555.581	0	0	0	0	0	0	0	1090	0.5		24.1		6.39	97	1	0	0	0	0	0	0	0	0	1	50	0	5	0	30	0	0	0	0	0	10	80	5	0	0	0	95	0
2012-02-20	3	No-breeding Ponds	1	2		0	65.8609	0	0	0	0	0	0	0	882	0.4		24.4		7.07	36	1	0	0	0	0	0	0	0	0	2	74	0	1	0	20	5	0	25	0	0	0	70	5	0	0	2	88	0
2012-02-20	3	No-breeding Ponds	1	2		0	145.769	0	0	0	0	0	0	0							0	0	0	0	0	0	0	0	0	0	3	85	0	1	0	0	0	10	5	0	0	0	15	60	0	0	0	80	0
2012-02-20	3	No-breeding Ponds	1	2		0	90.9387	0	0	0	0	0	0	0	553	0.3		22.1		4.96	12	1	0	0	0	0	0	0	0	0	3	80	5	0	10	0	0	0	0	0	0	40	60	0	0	0	0	75	5
2012-02-20	3	No-breeding Ponds	1	2		0	176.938	0	0	0	0	0	0	0	3448	1.9		23.6		7.38	0	0	0	0	0	0	0	0	0	0	1	45	0	0	0	10	0	0	50	0	0	10	20	0	0	0	0	95	5
2012-03-26	3	No-breeding Ponds	1	3		0	5606.65	0	1	0	0	0	1	1	828	0.4		24.9		8.66	590	1	0	0	0	0	0	0	0	0	1	40	0	10	0	0	0	0	5	0	0	55	10	0	0	30	0	65	30
2012-03-26	3	No-breeding Ponds	1	3		0	36366.9	4	0	1	0	0	5	4	1516	0.8		24.8		11.67	2865	1	0	0	0	0	0	0	0	0	1	12	20	10	18	0	0	0	20	0	20	20	30	10	0	0	0	88	0
2012-03-26	3	No-breeding Ponds	1	3		0	978.46	0	0	0	0	0	0	0	1993	1.1		21.2		10.78	250	1	0	0	0	0	0	0	0	0	1	15	0	20	0	25	0	10	0	0	5	40	40	0	0	15	0	75	10
2012-03-26	3	No-breeding Ponds	1	3		0	1501.03	0	0	0	0	0	0	0	1316	0.7		21.5		8.75	405	1	0	0	0	0	0	0	0	0	1	70	0	10	0	0	0	5	5	0	0	40	50	5	0	0	0	93	2
2012-03-26	3	No-breeding Ponds	1	3		0	555.581	0	0	0	0	0	0	0	1087	0.6		23.5		4.72	251	1	0	0	0	0	0	0	0	0	1	50	0	5	0	30	0	0	0	0	0	10	80	5	0	0	0	95	0
2012-03-26	3	No-breeding Ponds	1	3		0	65.8609	0	0	0	0	0	0	0	785	0.4		24		5.11	170	1	0	0	0	0	0	0	0	0	2	74	0	1	0	20	5	0	25	0	0	0	70	5	0	0	2	88	0
2012-03-26	3	No-breeding Ponds	1	3		0	145.769	0	0	0	0	0	0	0	1047	0.5		24.6		6.6	0	0	0	0	0	0	0	0	0	0	3	85	0	1	0	0	0	10	5	0	0	0	15	60	0	0	0	80	0
2012-03-26	3	No-breeding Ponds	1	3		0	90.9387	0	0	0	0	0	0	0	588	0.3		22.2		6.28	89	1	0	0	0	0	0	0	0	0	3	80	5	0	10	0	0	0	0	0	0	40	60	0	0	0	0	75	5
2012-03-26	3	No-breeding Ponds	1	3		0	176.938	0	0	0	0	0	0	0	3735	2		23.5		7.18	0	0	0	0	0	0	0	0	0	0	1	45	0	0	0	10	0	0	50	0	0	10	20	0	0	0	0	95	5
2012-03-28	3	No-breeding Ponds	1	3		0	2890.4	0	0	0	0	0	0	0	453.4	0.2		23.2		2.63	745	1	0	0	0	0	0	0	0	0	1	79	1	0	0	0	0	0	40	0	0	0	30	28	0	0	10	5	5
2012-03-28	3	No-breeding Ponds	1	3		0	25465.1	0	0	0	0	0	0	0	1528	0.8		21.6		5.12	975	1	0	0	0	0	0	0	0	0	1	65	0	0	5	0	0	5	5	0	0	90	0	0	0	5	0	95	5
2012-03-28	3	No-breeding Ponds	1	3		0	250332	0	0	0	0	0	0	0	1962	1		23.2		7.32	5875	1	0	0	0	0	0	0	0	0	1	30	0	10	5	5	0	5	5	0	10	30	25	0	0	30	0	95	0
2012-04-03	3	No-breeding Ponds	1	3		0	2924.14	0	0	0	0	0	0	0	1892	1		22.4		5.22	225	1	0	0	0	0	0	0	0	0	1	0	50	0	0	50	0	0	0	0	0	20	80	0	0	0	0	10	0
2012-04-03	3	No-breeding Ponds	1	3		0	889.909	0	1	0	0	0	1	1	1677.5	0.95		20.05		4.965	220	1	0	0	0	0	0	0	0	0	1	40	60	0	0	0	0	0	0	60	0	0	20	0	0	0	0	90	0
2012-04-03	3	No-breeding Ponds	1	3		0	18180.1	0	0	0	0	0	0	0	1705	0.9		22.6		6.19	770	1	0	0	0	0	0	0	0	0	3	0	50	0	0	50	0	0	0	0	0	0	100	0	0	0	0	35	0
2012-04-03	3	No-breeding Ponds	1	3		0	8234.46	0	1	0	0	0	1	1				23.7			1160	1	0	0	0	0	0	0	0	0	1	30	0	30	0	20	20	0	0	0	0	10	60	30	0	0	0	98	0
2012-04-05	3	No-breeding Ponds	1	3		0		0	0	0	0	0	0	0							0	0	0	0	0	0	0	0	0	0
2012-04-05	3	No-breeding Ponds	1	3		0	4224.09	0	0	0	0	0	0	0		3.69	4374.5	22.5	5.68	1.88	35	1	0	9	0	0	0	0	9	1	3	20	35	0	0	0	20	0	75	5	0	0	0	20	0	0	0	45	0
2012-04-05	3	No-breeding Ponds	1	3		0	87.8983	0	0	0	0	0	0	0							2	1	0	1	0	0	0	0	1	1	2	76	1	0	0	0	15	8	45	5	0	45	0	5	0	0	0	5	95
2012-04-05	3	No-breeding Ponds	1	3		0	4402.94	0	0	0	0	0	0	0		1.83	2249	19.6	8	2.92	40	1	0	1	0	0	0	0	1	1	2	20	0	0	30	15	20	0	50	0	0	10	20	20	0	0	80	10	10
2012-04-05	3	No-breeding Ponds	1	3		0		0	0	0	0	0	0	0							0	0	0	0	0	0	0	0	0	0
2012-04-05	3	No-breeding Ponds	1	3		0	3713.95	0	0	0	0	0	0	0		0.26	346.4	20.9	7	1.82	120	1	0	3	0	0	0	0	3	1	3	50	10	0	40	0	0	0	60	0	0	40	0	0	0	0	40	50	0
2012-04-05	3	No-breeding Ponds	1	3		0	663.938	0	0	0	0	0	0	0		0.44	585	20.7	6.49	1.28	0	0	0	2	0	0	0	0	2	1	3	40	20	0	40	0	0	0	45	10	0	45	0	0	0	0	10	0	5
2012-04-05	3	No-breeding Ponds	1	3		0	797.68	0	0	0	0	0	0	0							0	0	0	0	0	0	0	0	0	0	2	5	30	0	65	0	0	0	10	0	0	90	0	0	0	0	80	10	10
2012-04-05	3	No-breeding Ponds	1	3		0	413.924	0	0	0	0	0	0	0		0.35	468	20.1	6.41	0.37	0	0	0	1	0	0	0	0	1	1	3	20	10	0	70	0	0	0	50	0	0	50	0	0	0	0	35	0	0
2012-04-05	3	No-breeding Ponds	1	3		0	212.95	0	0	0	0	0	0	0							0	0	0	0	0	0	0	0	0	0	1	40	0	0	60	0	0	0	40	0	0	60	0	0	0	0	100	0	0
2012-04-05	3	No-breeding Ponds	1	3		0	74.5579	0	0	0	0	0	0	0		0.07	96.9	21.8	6.99	0.2	1	1	0	8	0	0	0	0	8	1	3	60	0	0	40	0	0	0	40	0	0	60	0	0	0	0	0	0	0
2012-04-05	3	Breeding Ponds	1	3		0	1656.89	0	0	8	3	0	11	3							65	1	0	0	1	0	0	0	1	1	3	0	0	10	0	35	5	0	5	0	0	0	30	0	60	5	5	20	0
2012-04-05	3	No-breeding Ponds	1	3		0	319.518	0	1	3	0	0	4	1		0.9		20.7	7.36	2.21	12	1	0	0	0	0	0	0	0	0	1	10	0	20	0	0	30	0	0	0	5	0	0	73	20	0	0	90	0
2012-04-05	3	No-breeding Ponds	1	3		0	167.329	0	0	0	0	0	0	0		0.79	1020.5	19.2	6.86	0.38	70	1	0	1	0	0	0	0	1	1	2	15	0	20	10	35	0	0	29	0	7	0	38	8	18	0	15	35	0
2012-04-05	3	No-breeding Ponds	1	3		0	1393.03	0	0	0	0	0	0	0		5.45	6305	24.1	5.02	6.93	30	1	0	0	0	0	0	0	0	0	1	65	25	0	0	0	10	0	95	0	0	0	0	0	5	0	0	90	0
2012-04-05	3	No-breeding Ponds	1	3		0	15280.5	0	0	0	0	0	0	0		4.55	5323.5	23.9	4.27	4.91	0	0	0	0	0	0	0	0	0	0	3	5	75	0	0	5	10	0	20	35	0	0	5	40	0	0	5	35	0
2012-04-05	3	No-breeding Ponds	1	3		0		0	0	0	0	0	0	0							0	0	0	0	1	0	0	0	1	1
2012-04-05	3	No-breeding Ponds	1	3		0	313.254	0	0	0	0	0	0	0		0.23	312.7	21.2	6.64	0.52	0	0	0	0	0	0	0	0	0	0	1	20	80	0	0	0	0	0	10	60	0	0	10	0	0	0	0	0	0
2012-04-05	3	No-breeding Ponds	1	3		0	229.975	0	0	0	0	0	0	0		1.38	1735.5	21.3	6.29	3.11	40	1	0	0	0	0	0	0	0	0	2	40	40	0	0	5	10	0	75	5	0	0	10	0	0	0	0	25	0
2012-04-05	3	No-breeding Ponds	1	3		0	333.006	0	0	0	0	0	0	0		0.54	702	20.2	6.77	1.16	150	1	0	0	0	0	0	0	0	0	3	20	35	0	10	10	0	0	50	10	0	10	5	25	0	0	5	10	5
2012-04-05	3	No-breeding Ponds	1	3		0	389.811	1	0	1	2	0	4	3		0.98	1248	18.9	7.67	1.67	120	1	0	0	0	0	0	0	0	0	2	40	0	5	10	0	5	10	10	0	0	0	0	0	70	0	0	30	0
2012-04-05	3	No-breeding Ponds	1	3		0	417.58	0	0	0	0	0	0	0		0.4	526.5	20.4	6.49	0.48	1	1	0	3	0	0	0	0	3	1	3	50	0	0	50	0	0	0	50	0	0	50	0	0	0	0	50	0	0
2012-04-05	3	No-breeding Ponds	1	3		0	4782.35	0	0	0	0	0	0	0		1.86	2294.5	19.8	7.53	0.62	70	1	0	0	0	3	0	0	3	1	2	45	0	20	10	10	15	0	90	0	0	5	0	5	0	0	10	85	0
2012-04-05	3	No-breeding Ponds	1	3		0	439.742	0	0	0	0	0	0	0		1.49	1872	23.7	6.12	0.08	0	0	0	3	0	0	0	0	3	1	2	30	20	0	50	0	0	0	60	5	0	35	0	0	0	0	20	10	0
2012-04-05	3	No-breeding Ponds	1	3		0	712.336	0	0	0	0	0	0	0							0	0	0	9	2	0	0	0	11	1	2	60	20	0	20	0	0	0	60	30	0	10	0	0	0	0	98	2	0
2012-04-05	3	No-breeding Ponds	1	3		0	3536.1	1	0	1	1	0	3	2							19	1	0	18	50	0	0	0	68	1	2	50	20	0	0	20	0	0	80	0	0	20	0	0	0	0	25	5	5
2012-04-11	3	No-breeding Ponds	1	4		0		0	0	0	0	0	0	0		0.44	578.5	17.9	7.97	2.1	1600	1	0	0	0	0	0	0	0	0	1	65	10	0	0	10	10	5	30	0	0	50	10	5	0	5	30	60	9
2012-04-11	3	No-breeding Ponds	1	4		0		0	0	0	0	0	0	0	1.823	1.09	1384.5	17.5	8.01	5.34	330	1	0	0	0	0	0	0	0	0	2	40	0	18	0	40	2	0	30	0	0	4	65	1	0	0	1	94	2
2012-11-19	3	Created Habitat	2	4	1	0	5	0	0	0	0	0	0	0							0	0	0	0	0	0	0	0	0	0	3	83	0	2	0	0	0	15	90	0	0	0	5	0	0	5	15	85	0
2012-11-19	3	Created Habitat	2	4	1	0	65	0	0	3	0	0	3	0	0.42	0.22	297	21	7.35	9.68	0	0	0	0	0	0	0	0	0	0	2	80	0	0	5	0	0	10	30	0	0	0	0	0	0	70	2	75	3
2012-11-19	3	Created Habitat	2	4	1	0	5	0	0	0	0	0	0	0							0	0	0	0	0	0	0	0	0	0	3	90	0	0	0	0	0	10	95	0	0	0	2	0	0	3	60	40	0
2012-11-19	3	Created Habitat	2	4	1	0	65	0	2	9	1	0	12	3	4.6	2.65	3204.5	21.4	6.71	8.58	0	0	0	0	0	0	0	0	0	0	2	90	0	0	0	0	0	10	25	0	0	0	0	0	0	70	5	95	0
2012-11-19	3	Created Habitat	2	4	1	0	5	0	0	0	0	0	0	0							0	0	0	0	0	0	0	0	0	0	3	75	0	0	5	0	0	15	96	0	0	0	0	0	0	4	40	60	0
2012-11-19	3	Created Habitat	2	4	2	0	5	0	0	0	0	0	0	0							0	0	0	0	0	0	0	0	0	0	3	90	0	0	0	0	0	10	98	0	0	0	0	0	0	0	40	60	0
2012-11-19	3	Created Habitat	2	4	2	0	65	0	1	1	0	0	2	1							0	0	0	0	0	1	0	0	1	1	2	100	0	0	0	0	0	0	10	0	0	20	0	0	0	70	0	35	0
2012-11-19	3	Created Habitat	2	4	2	0	5	0	0	0	0	0	0	0							0	0	0	0	0	0	0	0	0	0	3	70	0	0	0	25	0	5	100	0	0	0	0	0	0	0	30	50	0
2012-11-19	3	Created Habitat	2	4	2	0	5	0	0	0	0	0	0	0							0	0	0	0	0	0	0	0	0	0	3	34	0	0	33	33	0	0	98	0	0	0	2	0	0	0	60	40	0
2012-11-19	3	Created Habitat	2	4	2	0	65	0	0	0	0	0	0	0	4.26	2.58	3113.5	19.2	6.88	6.06		1	0	0	0	0	0	0	0	0	2	100	0	0	0	0	0	0	10	0	0	20	0	0	0	70	20	80	0
2012-11-19	3	Created Habitat	2	4		0	75	0	0	0	0	0	0	0							0	0	0	0	0	0	0	0	0	0	2	95	0	0	0	0	0	5	25	0	0	30	25	0	20	0	10	90	0
2013-01-28	3	Created Habitat	2	5	1	0	5	0	1	0	0	0	1	1	0.31	0.16	218.4	21.6	8.13	5.44	0	0	0	0	0	0	0	0	0	0	3	83	0	2	0	0	0	15	90	0	0	0	5	0	0	5	15	85	0
2013-01-28	3	Created Habitat	2	5	1	0	65	3	0	1	0	0	4	3	0.19	0.1	132.6	21.9	7.92	5.96	0	0	0	0	0	0	0	0	0	0	2	80	0	0	5	0	0	10	30	0	0	0	0	0	0	70	2	75	3
2013-01-28	3	Created Habitat	2	5	1	0	5	1	0	0	1	0	2	2							0	0	0	0	0	0	0	0	0	0	3	90	0	0	0	0	0	10	95	0	0	0	2	0	0	3	60	40	0
2013-01-28	3	Created Habitat	2	5	1	1	65	0	1	0	0	0	1	1	0.65	0.34	455	21.7	7.85	6.51	0	0	0	0	0	0	0	0	0	0	2	90	0	0	0	0	0	10	25	0	0	0	0	0	0	70	5	95	0
2013-01-28	3	Created Habitat	2	5	1	0	5	0	0	0	0	0	0	0	0.21	0.1	144.3	21.2	8	5.05	0	0	0	0	0	0	0	0	0	0	3	75	0	0	5	0	0	15	96	0	0	0	0	0	0	4	40	60	0
2013-01-28	3	Created Habitat	2	5	2	0	5	0	0	0	0	0	0	0	0.31	0.16	217.8	21.4	7.88	5.97	0	0	0	0	0	0	0	0	0	0	3	90	0	0	0	0	0	10	98	0	0	0	0	0	0	0	40	60	0
2013-01-28	3	Created Habitat	2	5	2	0	65	0	0	0	0	0	0	0	0.17	0.09	117.7	21.9	8.15	6.16	0	0	0	0	0	0	0	0	0	0	2	100	0	0	0	0	0	0	10	0	0	20	0	0	0	70	0	35	0
2013-01-28	3	Created Habitat	2	5	2	0	5	0	0	0	0	0	0	0	0.54	0.28	370.5	22.1	7.48	4.28	0	0	0	0	0	0	0	0	0	0	3	70	0	0	0	25	0	5	100	0	0	0	0	0	0	0	30	50	0
2013-01-28	3	Created Habitat	2	5	2	0	5	1	0	0	0	0	1	1	1.2	0.64	832	21.9	7.25	3.59	0	0	0	0	0	0	0	0	0	0	3	34	0	0	33	33	0	0	98	0	0	0	2	0	0	0	60	40	0
2013-01-28	3	Created Habitat	2	5	2	0	65	0	0	0	0	0	0	0	0.77	0.4	5.33	21.6	7.7	6.31	0	0	0	0	0	0	0	0	0	0	2	100	0	0	0	0	0	0	10	0	0	20	0	0	0	70	20	80	0
2013-01-28	3	Created Habitat	2	5		0	75	0	0	0	0	0	0	0	18.52	11.68	12733.5	22.2	4.6	1.43	0	0	0	0	0	0	0	0	0	0	2	95	0	0	0	0	0	5	25	0	0	30	25	0	20	0	10	90	0
2013-03-18	3	Created Habitat	2	6	1	0	5	0	0	0	0	0	0	0	0.19	0.1	133.9	19.5	7.1	8.1	0	0	0	15	0	0	0	0	15	1	3	83	0	2	0	0	0	15	90	0	0	0	5	0	0	5	15	85	0
2013-03-18	3	Created Habitat	2	6	1	0	65	0	1	0	3	0	4	4	0.18	0.09	121.6	21.8	7.5	8.6	0	0	0	0	0	0	0	8	8	1	2	80	0	0	5	0	0	10	30	0	0	0	0	0	0	70	2	75	3
2013-03-18	3	Created Habitat	2	6	1	0	5	0	0	0	0	0	0	0							0	0	0	0	0	0	0	0	0	0	3	90	0	0	0	0	0	10	95	0	0	0	2	0	0	3	60	40	0
2013-03-18	3	Created Habitat	2	6	1	0	65	0	0	0	0	0	0	0	0.34	0.17	232.7	22.5	8.04	7.8	0	0	0	0	0	0	0	0	0	0	2	90	0	0	0	0	0	10	25	0	0	0	0	0	0	70	5	95	0
2013-03-18	3	Created Habitat	2	6	1	0	5	0	1	0	0	0	1	1	0.26	0.14	189.8	19.9	7.99	5.9	0	0	0	1	0	0	0	0	1	1	3	75	0	0	5	0	0	15	96	0	0	0	0	0	0	4	40	60	0
2013-03-18	3	Created Habitat	2	6	2	0	5	0	0	0	0	0	0	0	0.19	0.1	133.3	19.8	6.99	7	0	0	0	4	0	0	0	0	4	1	3	90	0	0	0	0	0	10	98	0	0	0	0	0	0	0	40	60	0
2013-03-18	3	Created Habitat	2	6	2	0	65	0	0	0	0	0	0	0	0.2	0.1	134.5	22.6	6.88	8.4	0	0	0	0	0	0	0	0	0	0	2	100	0	0	0	0	0	0	10	0	0	20	0	0	0	70	0	35	0
2013-03-18	3	Created Habitat	2	6	2	0	5	0	0	0	0	0	0	0	0.15	0.07	103.3	21.2	7.32	6.7	0	0	0	10	0	0	0	0	10	1	3	70	0	0	0	25	0	5	100	0	0	0	0	0	0	0	30	50	0
2013-03-18	3	Created Habitat	2	6	2	0	5	0	0	0	0	0	0	0	0.32	0.17	230.1	20.2	7.44	7	0	0	0	0	0	0	0	8	8	1	3	34	0	0	33	33	0	0	98	0	0	0	2	0	0	0	60	40	0
2013-03-18	3	Created Habitat	2	6	2	0	65	0	0	0	0	0	0	0	0.43	0.22	293.1	22.5	7.16	9.2	6	1	0	0	0	0	0	0	0	0	2	100	0	0	0	0	0	0	10	0	0	20	0	0	0	70	20	80	0
2013-03-18	3	Created Habitat	2	6		0	75	0	0	0	1	0	1	1	1.49	0.86	1105	18.6	7.19	1.3	0	0	0	40	10	0	0	0	50	1	2	95	0	0	0	0	0	5	25	0	0	30	25	0	20	0	10	90	0
2012-11-21	3	Breeding Ponds	2	4		4	4199.4	4	0	0	0	0	4	4	4769	1.6	1.9955	21.6	5.92	4.06	0	0	3	8	14	2	0	0	27	1	1	20	20	0	0	25	0	15	0	0	0	30	40	0	0	0	0	80	0
2013-03-25	3	Breeding Ponds	2	6		0		0	1	0	0	0	1	1	408.7	0.19	264.6	25.2	9.81	15.03	0	0	3	0	0	4	0	0	7	1
2013-03-25	3	Breeding Ponds	2	6		0	2523.37	0	0	0	0	0	0	0	558	0.28	377	23.3	7.19	1.14	0	0	9	0	1	47	0	0	57	1	2	0	5	0	0	25	0	0	0	0	1	0	50	0	0	44	30	10	0
2013-03-25	3	Breeding Ponds	2	6		0	4199.4	1	1	0	0	0	2	2	1581	0.81	1053	23.9	7.19	3.81	0	0	1	0	207	5	0	0	213	1	1	20	20	0	0	25	0	15	0	0	0	30	40	0	0	0	0	80	0
2013-03-25	3	Breeding Ponds	2	6		0	90.9387	0	0	0	0	0	0	0	946	0.46	611	25.6	7.65	5.08	0	0	12	0	0	0	0	0	12	1	3	80	5	0	10	0	0	0	0	0	0	40	60	0	0	0	0	75	5
2012-11-14	3	No-breeding Ponds	2	4		0	413.924	0	0	0	0	0	0	0	159.7	0.62	0.806	17.3	8.07	1.24	10	1	0	0	0	0	0	0	0	0	3	20	10	0	70	0	0	0	50	0	0	50	0	0	0	0	35	0	0
2012-11-14	3	No-breeding Ponds	2	4		0	212.95	0	0	0	0	0	0	0	227.5	0.2	0.2691	20.1	7.71	4.97	6	1	0	0	0	0	0	0	0	0	1	40	0	0	60	0	0	0	40	0	0	60	0	0	0	0	100	0	0
2012-11-14	3	No-breeding Ponds	2	4		0	74.5579	0	0	0	0	0	0	0	501	0.11	0.1521	15.9	6.99	1.4	15	1	0	0	0	0	0	0	0	0	3	60	0	0	40	0	0	0	40	0	0	60	0	0	0	0	0	0	0
2012-11-14	3	No-breeding Ponds	2	4		0	1656.89	0	0	2	0	0	2	0	1629	2.69	3.2565	22.5	6.5	5.21	128	1	0	1	0	0	0	0	1	1	3	0	0	10	0	35	5	0	5	0	0	0	30	0	60	5	5	20	0
2012-11-14	3	No-breeding Ponds	2	4		0	319.518	1	1	3	4	0	9	6	1060	1.11	1.4105	20.2	6.64	1.55	41	1	0	0	0	0	0	0	0	0	1	10	0	20	0	0	30	0	0	0	5	0	0	73	20	0	0	90	0
2012-11-14	3	No-breeding Ponds	2	4		0	1243.01	0	0	0	0	0	0	0	1965	0.12	0.1697	18.3	7.68	1.68	100	1	0	0	0	0	0	0	0	0	1	80	0	0	0	0	0	0	50	0	0	30	0	0	0	0	0	0	0
2012-11-14	3	No-breeding Ponds	2	4		0	313.254	0	0	0	0	0	0	0	345.2	0.3	0.403	14.7	7.55	1.21	80	1	0	0	0	0	0	0	0	0	1	20	80	0	0	0	0	0	10	60	0	0	10	0	0	0	0	0	0
2012-11-21	3	No-breeding Ponds	2	4		0	215.297	0	0	0	0	0	0	0	182.3	0.19	0.2516	19.3	7.62	1.15	60	1	0	0	0	0	0	0	0	0	3	40	20	0	0	40	0	0	20	0	0	0	80	0	0	0	0	50	0
2012-11-21	3	No-breeding Ponds	2	4		0	2924.14	0	0	0	0	0	0	0	3209	1.94	2.392	21.4	6.34	1.94	111	1	0	0	0	0	0	0	0	0	1	0	50	0	0	50	0	0	0	0	0	20	80	0	0	0	0	10	0
2012-11-21	3	No-breeding Ponds	2	4		0	889.909	0	2	0	0	0	2	2	19724	3.04	3.6465	21.1	6.54	2.02	570	1	0	0	0	0	0	0	0	0	1	40	60	0	0	0	0	0	0	60	0	0	20	0	0	0	0	90	0
2012-11-21	3	No-breeding Ponds	2	4		0	18180.1	0	0	0	0	0	0	0	47105	3.3	3.926	18.9	6.08	5.13	319	1	0	0	0	0	0	0	0	0	3	0	50	0	0	50	0	0	0	0	0	0	100	0	0	0	0	35	0
2013-01-09	3	No-breeding Ponds	2	5		0	2924.14	0	0	0	0	0	0	0	10419	5.68	6571.5	28.4	5.99	6.43	85	1	0	0	0	0	0	0	0	0	1	0	50	0	0	50	0	0	0	0	0	20	80	0	0	0	0	10	0
2013-01-09	3	No-breeding Ponds	2	5		0	889.909	0	0	0	0	0	0	0	8962	4.89	5707	29.5	5.65	1.35	861	1	0	0	0	0	0	0	0	0	1	40	60	0	0	0	0	0	0	60	0	0	20	0	0	0	0	90	0
2013-01-09	3	No-breeding Ponds	2	5		0	74.5579	0	0	0	0	0	0	0	436.1	0.23		21.3	6.7	0.13	10	1	0	0	0	0	0	0	0	0	3	60	0	0	40	0	0	0	40	0	0	60	0	0	0	0	0	0	0
2013-01-09	3	No-breeding Ponds	2	5		0	319.518	4	2	1	8	0	15	14	5893	3.35		22.9	8.95	7.46	238	1	0	0	0	0	0	0	0	0	1	10	0	20	0	0	30	0	0	0	5	0	0	73	20	0	0	90	0
2013-01-09	3	No-breeding Ponds	2	5		0	1243.01	0	0	0	0	0	0	0	556	0.29		21.3	7.91	0.59	50	1	0	0	0	0	0	0	0	0	1	80	0	0	0	0	0	0	50	0	0	30	0	0	0	0	0	0	0
2013-01-09	3	No-breeding Ponds	2	5		0	313.254	0	0	0	0	0	0	0	1712	0.91		22.4	6.38	0.32	0	0	0	0	0	0	0	0	0	0	1	20	80	0	0	0	0	0	10	60	0	0	10	0	0	0	0	0	0
2013-01-09	3	No-breeding Ponds	2	5		0		1	2	0	2	0	5	5	2684	1.38		25.2	8.22	5.02	280	1	0	0	0	0	0	0	0	0
2013-03-12	3	No-breeding Ponds	2	6		0	4224.09	0	0	0	0	0	0	0	588	0.28	370.5	26.4	3.43	6.63	6	1	0	19	0	0	0	0	19	1	3	20	35	0	0	0	20	0	75	5	0	0	0	20	0	0	0	45	0
2013-03-12	3	No-breeding Ponds	2	6		0	87.8983	0	0	0	0	0	0	0	515	0.26	344.5	23.2	5.26	2.22	0	0	0	20	0	0	0	0	20	1	2	76	1	0	0	0	15	8	45	5	0	45	0	5	0	0	0	5	95
2013-03-12	3	No-breeding Ponds	2	6		0	4402.94	0	0	0	0	0	0	0	3170	1.78	2203.5	21.6	5.96	1.71	3	1	0	7	0	0	0	0	7	1	2	20	0	0	30	15	20	0	50	0	0	10	20	20	0	0	80	10	10
2013-03-12	3	No-breeding Ponds	2	6		0	3713.95	0	0	0	0	0	0	0	913	0.45	591.5	25	5.9	2.07	4	1	0	3	0	0	0	0	3	1	3	50	10	0	40	0	0	0	60	0	0	40	0	0	0	0	40	50	0
2013-03-12	3	No-breeding Ponds	2	6		0	663.938	0	0	0	0	0	0	0	1940	1.05	1339	22	6.19	2.08	0	0	0	13	0	0	0	0	13	1	3	40	20	0	40	0	0	0	45	10	0	45	0	0	0	0	10	0	5
2013-03-12	3	No-breeding Ponds	2	6		0	797.68	0	0	0	0	0	0	0	191.5	0.09	130.7	22.5	5.58	3.5	0	0	0	5	0	0	0	0	5	1	2	5	30	0	65	0	0	0	10	0	0	90	0	0	0	0	80	10	10
2013-03-12	3	No-breeding Ponds	2	6		0	413.924	0	0	0	0	0	0	0							0	0	0	5	0	0	0	0	5	1	3	20	10	0	70	0	0	0	50	0	0	50	0	0	0	0	35	0	0
2013-03-12	3	No-breeding Ponds	2	6		0	212.95	0	0	0	0	0	0	0	141.9	0.07	97.5	22.3	7.2	9.58	11	1	0	2	0	0	0	0	2	1	1	40	0	0	60	0	0	0	40	0	0	60	0	0	0	0	100	0	0
2013-03-12	3	No-breeding Ponds	2	6		0	74.5579	0	0	0	0	0	0	0							7	1	0	9	0	0	0	0	9	1	3	60	0	0	40	0	0	0	40	0	0	60	0	0	0	0	0	0	0
2013-03-12	3	No-breeding Ponds	2	6		0	2761.82	0	0	0	0	0	0	0	1996	1.08	1378	22	6.87	1.79	17	1	0	17	0	1	0	0	18	1	2	62	0	0	8	0	18	0	40	0	0	45	0	15	0	0	5	10	80
2013-03-12	3	No-breeding Ponds	2	6		0	4026.72	0	0	0	0	0	0	0	2810	1.53	1917.5	22.6	5.98	3.21	27	1	0	12	2	0	0	0	14	1	3	40	0	0	5	10	25	0	65	0	0	5	0	30	0	0	70	10	0
2013-03-12	3	No-breeding Ponds	2	6		0	1656.89	8	3	0	0	0	11	11	5010.38	2.45875		29.4625	7.7225	8.65875	0	0	0	4	0	0	0	0	4	1	3	0	0	10	0	35	5	0	5	0	0	0	30	0	60	5	5	20	0
2013-03-12	3	No-breeding Ponds	2	6		0	319.518	1	0	0	0	0	1	1	3785.57	1.94714		26.0714	8.27571	7.76286	291	1	0	0	0	0	0	0	0	0	1	10	0	20	0	0	30	0	0	0	5	0	0	73	20	0	0	90	0
2013-03-12	3	No-breeding Ponds	2	6		0	167.329	0	0	0	0	0	0	0	507	0.27	364	20.4	6.44	10.07	1	1	0	0	0	0	0	0	0	0	2	15	0	20	10	35	0	0	29	0	7	0	38	8	18	0	15	35	0
2013-03-12	3	No-breeding Ponds	2	6		0	1393.03	0	0	0	0	0	0	0	15031	8.12	9165	28.4	3.34	7.38	0	0	0	0	0	0	0	0	0	0	1	65	25	0	0	0	10	0	95	0	0	0	0	0	5	0	0	90	0
2013-03-12	3	No-breeding Ponds	2	6		0	15280.5	1	0	0	0	0	1	1	8571	4.48	5278	27.9	3.09	6.73	0	0	0	0	0	0	0	0	0	0	3	5	75	0	0	5	10	0	20	35	0	0	5	40	0	0	5	35	0
2013-03-12	3	No-breeding Ponds	2	6		0	313.254	0	0	0	0	0	0	0	321.2	0.16	215.2	23.4	6.64	8.24	0	0	0	16	0	0	0	0	16	1	1	20	80	0	0	0	0	0	10	60	0	0	10	0	0	0	0	0	0
2013-03-12	3	No-breeding Ponds	2	6		0	229.975	0	0	0	0	0	0	0							7	1	0	24	0	0	0	0	24	1	2	40	40	0	0	5	10	0	75	5	0	0	10	0	0	0	0	25	0
2013-03-12	3	No-breeding Ponds	2	6		0	333.006	0	0	0	0	0	0	0	2639	1.4	1755	23.7	7.34	2.48	16	1	0	25	5	0	0	0	30	1	3	20	35	0	10	10	0	0	50	10	0	10	5	25	0	0	5	10	5
2013-03-12	3	No-breeding Ponds	2	6		0	778.144	0	0	0	0	0	0	0	2266	1.2	1514.5	23.5	6.7	3.2	12	1	0	21	0	0	0	0	21	1	2	70	0	0	0	0	30	0	50	0	0	0	0	40	0	0	40	60	0
2013-03-12	3	No-breeding Ponds	2	6		0	417.58	0	0	0	0	0	0	0	677	0.34	448.5	24	6.18	2.9	0	0	0	8	0	0	0	0	8	1	3	50	0	0	50	0	0	0	50	0	0	50	0	0	0	0	50	0	0
2013-03-12	3	No-breeding Ponds	2	6		1	4782.35	4	0	0	0	0	4	4							59	1	0	11	0	0	0	0	11	1	2	45	0	20	10	10	15	0	90	0	0	5	0	5	0	0	10	85	0
2013-03-12	3	No-breeding Ponds	2	6		0	439.742	0	0	0	0	0	0	0	3548	1.87	2320.5	24.7	3.75	1.84	0	0	0	1	0	2	4	0	7	1	2	30	20	0	50	0	0	0	60	5	0	35	0	0	0	0	20	10	0
2013-03-12	3	No-breeding Ponds	2	6		0	712.336	0	0	0	0	0	0	0	2.1	0	1.3	21.8	6.12	9.46	0	0	0	23	0	0	0	0	23	1	2	60	20	0	20	0	0	0	60	30	0	10	0	0	0	0	98	2	0
2013-03-12	3	No-breeding Ponds	2	6		0	3536.1	0	1	0	0	0	1	1	1177	0.57	754	25.9	5.84	1.88	4	1	0	76	0	0	0	0	76	1	2	50	20	0	0	20	0	0	80	0	0	20	0	0	0	0	25	5	5
2013-03-12	3	No-breeding Ponds	2	6		0	12592.8	0	0	0	0	0	0	0	587	0.28	377	26	6.46	3.6	0	0	0	158	0	0	0	0	158	1	3	90	0	0	0	0	0	0	65	30	0	5	0	0	0	0	75	10	5
2013-03-25	3	No-breeding Ponds	2	6		0		1	1	0	0	0	2	2	464.2	0.22	297.7	25.7	8.84	6.52	0	0	0	0	1	0	0	0	1	1
2013-03-25	3	No-breeding Ponds	2	6		0	5606.65	0	0	0	0	0	0	0	1333.4	0.62		28.28	9.398	5.498	495	1	0	0	0	0	0	0	0	0	1	40	0	10	0	0	0	0	5	0	0	55	10	0	0	30	0	65	30
2013-03-25	3	No-breeding Ponds	2	6		0	215.297	0	0	0	0	0	0	0	2595	1.37	1722.5	24	7.98	5.22	90	1	0	0	0	0	0	0	0	0	3	40	20	0	0	40	0	0	20	0	0	0	80	0	0	0	0	50	0
2013-03-25	3	No-breeding Ponds	2	6		0	2924.14	0	0	0	0	0	0	0	2663	1.4	1761.5	24.1	7.86	6.49	835	1	0	0	0	1	0	0	1	1	1	0	50	0	0	50	0	0	0	0	0	20	80	0	0	0	0	10	0
2013-03-25	3	No-breeding Ponds	2	6		0	889.909	0	0	0	0	0	0	0	4062	2.25	2749.5	22.9	7.01	2.51	602	1	0	0	0	0	0	0	0	0	1	40	60	0	0	0	0	0	0	60	0	0	20	0	0	0	0	90	0
2013-03-25	3	No-breeding Ponds	2	6		0	18180.1	0	0	0	0	0	0	0	1749	0.91	1170	23.6	8.67	11.29	344	1	0	4	0	0	1	0	5	1	3	0	50	0	0	50	0	0	0	0	0	0	100	0	0	0	0	35	0
2013-03-25	3	No-breeding Ponds	2	6		0	2890.4	0	0	0	1	0	1	1	621	0.31	409.5	24.2	7.81	2.07	215	1	0	0	0	0	0	0	0	0	1	79	1	0	0	0	0	0	40	0	0	0	30	28	0	0	10	5	5
2013-03-25	3	No-breeding Ponds	2	6		0	25465.1	0	0	0	0	0	0	0	1781	0.89	1144	25.8	7.82	4.8	394	1	0	0	1	5	0	0	6	1	1	65	0	0	5	0	0	5	5	0	0	90	0	0	0	5	0	95	5
2013-03-25	3	No-breeding Ponds	2	6		0	36366.9	0	0	0	1	0	1	1	294.2	0.15	210	20.3	8.39	11.44	933	1	0	0	0	0	3	0	3	1	1	12	20	10	18	0	0	0	20	0	20	20	30	10	0	0	0	88	0
2013-03-25	3	No-breeding Ponds	2	6		0	8234.46	1	3	0	3	0	7	7	4.8	0	3.3	20.3	7.23	9.16	699	1	0	0	0	0	0	0	0	0	1	30	0	30	0	20	20	0	0	0	0	10	60	30	0	0	0	98	0
2013-03-25	3	No-breeding Ponds	2	6		0	250332	0	1	0	0	0	1	1	571	0.28	377	24.3	8.34	10.05	3255	1	0	0	0	0	0	0	0	0	1	30	0	10	5	5	0	5	5	0	10	30	25	0	0	30	0	95	0
2013-03-25	3	No-breeding Ponds	2	6		0	2900.4	0	0	0	0	0	0	0	913	0.46	611	23.5	7.98	4.29	0	0	0	0	0	0	0	0	0	0	2	0	5	5	0	20	0	0	0	0	5	0	45	0	0	45	0	50	0
2013-03-25	3	No-breeding Ponds	2	6		0	978.46	0	0	0	0	0	0	0	3035	1.61	2008.5	24.1	8.02	6.58	60	1	0	0	0	0	0	0	0	0	1	15	0	20	0	25	0	10	0	0	5	40	40	0	0	15	0	75	10
2013-03-25	3	No-breeding Ponds	2	6		0	1501.03	0	0	0	0	0	0	0	1586	0.79	1020.5	25.4	7.58	9.9	225	1	0	0	0	0	0	0	0	0	1	70	0	10	0	0	0	5	5	0	0	40	50	5	0	0	0	93	2
2013-03-25	3	No-breeding Ponds	2	6		0	555.581	0	0	0	0	0	0	0	510	0.28	370.5	19.3	8.05	10.18	110	1	0	0	0	0	0	0	0	0	1	50	0	5	0	30	0	0	0	0	0	10	80	5	0	0	0	95	0
2013-03-25	3	No-breeding Ponds	2	6		0	65.8609	0	0	0	0	0	0	0	3826	2.05	2522	24.3	6.99	1.79	0	0	0	0	0	0	0	0	0	0	2	74	0	1	0	20	5	0	25	0	0	0	70	5	0	0	2	88	0
2013-03-25	3	No-breeding Ponds	2	6		0	145.769	0	0	0	0	0	0	0	600	0.29	390	24.9	7.72	3.14	9	1	0	0	0	0	0	0	0	0	3	85	0	1	0	0	0	10	5	0	0	0	15	60	0	0	0	80	0
2013-03-25	3	No-breeding Ponds	2	6		0	176.938	0	0	0	0	0	0	0	497.9	0.26	346.4	21.5	7.16	1.63	100	1	0	0	1	0	0	0	1	1	1	45	0	0	0	10	0	0	50	0	0	10	20	0	0	0	0	95	5
2013-03-25	3	No-breeding Ponds	2	6		0		0	0	0	0	0	0	0							1250	1	0	0	0	0	0	0	0	0	1	65	10	0	0	10	10	5	30	0	0	50	10	5	0	5	30	60	9
2013-03-25	3	No-breeding Ponds	2	6		0		0	0	0	0	0	0	0	1241	0.63	819	24.2	7.14	6.92	4	1	0	0	0	0	0	0	0	0	2	40	0	18	0	40	2	0	30	0	0	4	65	1	0	0	1	94	2
2013-10-01	3	No-breeding Ponds	2	7		0	4402.94	0	0	0	0	0	0	0	2631	1.66	2.054	16.2	7.44	9.1	0	0	0	2	0	0	0	0	2	1	2	20	0	0	30	15	20	0	50	0	0	10	20	20	0	0	80	10	10
2013-10-08	3	Created Habitat	3	7	1	0	5	0	0	0	0	0	0	0							0	0	0	1	0	0	0	0	1	1	3	83	0	2	0	0	0	15	95	0	0	0	0	0	0	5	15	85	0
2013-10-08	3	Created Habitat	3	7	1	0	65	0	0	1	0	0	1	0	0.37	0.2	265.9	19.6	8.02	15.45	0	0	0	0	0	0	0	0	0	0	2	65	0	0	5	15	0	10	15	0	0	15	0	0	0	70	0	80	20
2013-10-08	3	Created Habitat	3	7	1	0	5	0	0	1	0	0	1	0							0	0	0	0	0	0	0	0	0	0	3	90	0	0	0	0	0	10	95	0	0	0	2	0	0	3	98	2	0
2013-10-08	3	Created Habitat	3	7	1	0	65	0	0	1	0	0	1	0	0.36	0.19	256.7	20.4	7.99	13.35	0	0	0	0	0	0	0	0	0	0	2	90	0	0	0	0	0	10	10	0	0	15	0	0	0	65	0	75	25
2013-10-08	3	Created Habitat	3	7	1	0	5	0	0	0	0	0	0	0							0	0	0	0	0	0	0	0	0	0	3	75	0	0	5	0	0	15	96	0	0	0	0	0	0	4	90	2	0
2013-10-08	3	Created Habitat	3	7	2	0	5	0	0	0	0	0	0	0							0	0	0	0	0	0	0	0	0	0	3	90	0	0	0	0	0	10	98	0	0	0	0	0	0	0	68	27	5
2013-10-08	3	Created Habitat	3	7	2	0	65	0	1	5	0	0	6	1	0.28	0.15	200.2	20.1	8.22	12.73	0	0	0	0	0	0	0	0	0	0	2	100	0	0	0	0	0	0	10	0	0	30	10	0	0	50	0	65	35
2013-10-08	3	Created Habitat	3	7	2	0	5	0	0	0	0	0	0	0							0	0	0	0	0	0	0	0	0	0	3	70	0	0	0	25	0	5	95	0	0	0	0	0	0	0	40	50	0
2013-10-08	3	Created Habitat	3	7	2	0	5	0	0	0	0	0	0	0							0	0	0	0	0	0	0	0	0	0	3	34	0	0	33	33	0	0	100	0	0	0	0	0	0	0	75	25	0
2013-10-08	3	Created Habitat	3	7	2	0	65	0	0	3	0	0	3	0	1.95	1.11	1404	19.9	8.01	10.64	65	1	0	0	0	0	0	0	0	0	2	95	0	0	0	0	0	5	0	0	0	30	30	0	0	40	0	50	25
2013-10-08	3	Created Habitat	3	7		0	75	0	0	0	0	0	0	0	14.79	10.18	11199.5	17.6	7.91	9.78	0	0	0	0	0	0	0	0	0	0	2	65	0	0	5	15	0	10	50	0	0	0	50	0	0	0	5	95	0
2014-01-09	3	Created Habitat	3	8	1	0	65	1	0	0	0	0	1	1	0.37	0.18	250.2	22.8	7.97	4.38	0	0	0	1	43	0	0	0	44	1	2	75	0	0	5	0	0	15	15	0	0	15	0	0	0	70	0	80	20
2014-01-09	3	Created Habitat	3	8	1	0	65	1	0	0	0	0	1	1	0.47	0.23	317.2	23	6.74	4.94	0	0	0	0	12	0	0	0	12	1	2	70	0	0	0	25	0	5	10	0	0	15	0	0	0	65	0	75	25
2014-01-09	3	Created Habitat	3	8	2	0	65	3	5	0	2	0	10	10	0.32	0.16	22.9	21.8	7.57	3.26	60	1	0	0	74	0	0	0	74	1	2	34	0	0	33	33	0	0	10	0	0	30	10	0	0	50	0	65	35
2014-01-09	3	Created Habitat	3	8	2	0	65	1	0	0	0	0	1	1	1.67	0.89	1144	22.3	7.06	4.98	26	1	0	0	0	0	0	0	0	0	2	95	0	0	0	0	0	5	0	0	0	30	30	0	0	40	0	50	25
2014-01-09	3	Created Habitat	3	8	2	0	75	0	0	0	0	0	0	0	41.47	28.54	28704	21.8	6.9	1.83	0	0	0	0	0	0	0	0	0	0	2	65	0	0	5	15	0	10	50	0	0	0	50	0	0	0	5	95	0
2014-02-17	3	Created Habitat	3	9	1	0	65	0	0	0	1	0	1	1	1.41	0.72	936	23.9	7.95	4.93	0	0	0	0	0	7	0	0	7	1	2	75	0	0	5	0	0	15	15	0	0	15	0	0	0	70	0	80	20
2014-02-17	3	Created Habitat	3	9	1	0	65	0	0	0	0	0	0	0	0.4	0.2	265.9	23.7	7.55	6	0	0	0	0	0	3	0	0	3	1	2	70	0	0	0	25	0	5	10	0	0	15	0	0	0	65	0	75	25
2014-02-17	3	Created Habitat	3	9	2	0	65	0	0	0	0	0	0	0	0.38	0.19	255.4	23.4	7.34	5.59	40	1	0	0	0	3	0	0	3	1	2	100	0	0	0	0	0	0	10	0	0	30	10	0	0	50	0	65	35
2014-02-17	3	Created Habitat	3	9	2	0	65	0	0	0	0	0	0	0	3.98	2.17	2658.5	23.6	7.05	5.54	40	1	0	0	0	0	0	0	0	0	2	95	0	0	0	0	0	5	0	0	0	30	30	0	0	40	0	50	25
2014-04-07	3	Created Habitat	3	10	1	0	5	0	0	0	0	0	0	0	314.6	0.16		20.5	9.04	4.48	0	0	0	0	0	0	0	0	0	0	3	83	0	2	0	0	0	15	95	0	0	0	0	0	0	5	15	85	0
2014-04-07	3	Created Habitat	3	10	1	0	65	0	0	0	1	0	1	1	212	0.11		21.3	8.87	5.59	0	0	0	0	0	0	0	0	0	0	2	65	0	0	5	15	0	10	15	0	0	15	0	0	0	70	0	80	20
2014-04-07	3	Created Habitat	3	10	1	0	5	0	0	0	0	0	0	0	239.3	0.13		19.8	8.64	3.66	0	0	0	0	0	0	0	0	0	0	3	90	0	0	0	0	0	10	95	0	0	0	2	0	0	3	98	2	0
2014-04-07	3	Created Habitat	3	10	1	0	65	0	0	0	0	0	0	0	457.7	0.24		21.4	8.91	6.16	0	0	0	0	0	0	0	0	0	0	2	90	0	0	0	0	0	10	10	0	0	15	0	0	0	65	0	75	25
2014-04-07	3	Created Habitat	3	10	1	0	5	0	0	0	0	0	0	0	313.3	0.17		19.8	8.56	3.31	0	0	0	0	0	0	0	0	0	0	3	75	0	0	5	0	0	15	96	0	0	0	0	0	0	4	90	2	0
2014-04-07	3	Created Habitat	3	10	2	0	5	0	0	0	0	0	0	0	389.7	0.21		19.7	8.42	4.07	0	0	0	0	0	0	0	0	0	0	3	90	0	0	0	0	0	10	98	0	0	0	0	0	0	0	68	27	5
2014-04-07	3	Created Habitat	3	10	2	0	65	1	1	0	0	0	2	2	331.6	0.17		21.1	8.7	5.53	26	1	0	0	0	0	0	0	0	0	2	100	0	0	0	0	0	0	10	0	0	30	10	0	0	50	0	65	35
2014-04-07	3	Created Habitat	3	10	2	0	5	0	0	0	0	0	0	0	405	0.21		20.5	8.41	3.63	0	0	0	0	0	0	0	0	0	0	3	70	0	0	0	25	0	5	95	0	0	0	0	0	0	0	40	50	0
2014-04-07	3	Created Habitat	3	10	2	0	5	0	0	0	0	0	0	0	1813	1.02		20.3	8.05	2.55	0	0	0	0	0	0	0	0	0	0	3	34	0	0	33	33	0	0	100	0	0	0	0	0	0	0	75	25	0
2014-04-07	3	Created Habitat	3	10	2	0	65	1	0	0	0	0	1	1	2716	1.53		21.2	8.9	6.18	7	1	0	0	0	0	0	0	0	0	2	83	0	2	0	0	0	15	0	0	0	30	30	0	0	40	0	50	25
2014-04-07	3	Created Habitat	3	10		0	75	0	0	0	0	0	0	0							0	0	0	79	0	0	0	0	79	1	2	90	0	0	0	0	0	10	50	0	0	0	50	0	0	0	5	95	0
2014-01-06	3	Breeding Ponds	3	8		3		0	3	0	0	0	3	3							0	0	7	0	2	0	0	0	9	1
2014-04-01	3	Breeding Ponds	3	10		0	1656.89	0	0	0	0	0	0	0							0	0	0.5	0.15	0	0.05	0	0	0.7	1	3	0	0	10	0	35	5	0	5	0	0	0	30	0	60	5	5	20	0
2013-10-01	3	No-breeding Ponds	3	7		0	413.924	0	0	0	0	0	0	0	371.3	0.22	0.301	14.6	7.05	11.21	0	0	0	4	0	0	0	0	4	1	3	20	10	0	70	0	0	0	50	0	0	50	0	0	0	0	35	0	0
2013-10-01	3	No-breeding Ponds	3	7		0	313.254	0	0	0	0	0	0	0	297.6	0.18	0.2457	13.9	6.84	12.35	1	1	0	5	0	0	0	0	5	1	1	20	80	0	0	0	0	0	10	60	0	0	10	0	0	0	0	0	0
2013-10-01	3	No-breeding Ponds	3	7		0		0	0	0	0	0	0	0	518	0.29	0.3835	18.6	7.08	10.13	26	1	0	0	0	0	0	0	0	0
2013-10-08	3	No-breeding Ponds	3	7		0	4224.09	0	0	0	0	0	0	0	13982	9.47	10.478	18.1	4.51	6.9	0	0	0	0	0	0	0	0	0	0	3	20	35	0	0	0	20	0	75	5	0	0	0	20	0	0	0	45	0
2013-10-08	3	No-breeding Ponds	3	7		0	215.297	0	0	0	0	0	0	0	414.8	0.21	0.2815	22.8	8.86	8.45	73	1	0	0	0	0	0	0	0	0	3	40	20	0	0	40	0	0	20	0	0	0	80	0	0	0	0	50	0
2013-10-08	3	No-breeding Ponds	3	7		0	2924.14	0	1	0	0	0	1	1	4952	2.61	3.172	25.8	8.94	4.56	717	1	0	0	0	0	0	0	0	0	1	0	50	0	0	50	0	0	0	0	0	20	80	0	0	0	0	10	0
2013-10-08	3	No-breeding Ponds	3	7		0	889.909	0	0	0	0	0	0	0	504	0.26	0.351	21.8	8.96	7.8	630	1	0	0	0	0	0	0	0	0	1	40	60	0	0	0	0	0	0	60	0	0	20	0	0	0	0	90	0
2013-10-08	3	No-breeding Ponds	3	7		1	18180.1	0	0	0	0	0	0	0	3658	1.89	2.3465	25.7	7.21	10.14	640	1	0	0	0	0	0	0	0	0	3	0	50	0	0	50	0	0	0	0	0	0	100	0	0	0	0	35	0
2013-10-08	3	No-breeding Ponds	3	7		0	212.95	0	0	0	0	0	0	0	616	0.37	0.4875	15.6	6.6	10.85	7	1	0	0	0	0	0	0	0	0	1	40	0	0	60	0	0	0	40	0	0	60	0	0	0	0	100	0	0
2013-10-08	3	No-breeding Ponds	3	7		0	74.5579	0	0	0	0	0	0	0	149.9	0.08	0.1164	16.5	6.14	17.87	0	0	0	11	0	0	0	0	11	1	3	60	0	0	40	0	0	0	40	0	0	60	0	0	0	0	0	0	0
2013-10-08	3	No-breeding Ponds	3	7		0	1393.03	0	0	0	0	0	0	0	78056	66.46	60.385	16.6	5.17	5.07	0	0	0	1	0	0	0	0	1	1	1	65	25	0	0	0	10	0	95	0	0	0	0	0	5	0	0	90	0
2013-10-08	3	No-breeding Ponds	3	7		0	1243.01	0	0	0	0	0	0	0	5.8	0	0.0052	10.8	7.35	18.7	235	1	0	0	0	0	0	0	0	0	1	80	0	0	0	0	0	0	50	0	0	30	0	0	0	0	0	0	0
2013-10-08	3	No-breeding Ponds	3	7		0	12592.8	0	0	0	0	0	0	0	3933	2.33	2.8275	19.9	6.12	5.98	0	0	0	0	0	0	6	0	6	1	3	90	0	0	0	0	0	0	65	30	0	5	0	0	0	0	75	10	5
2013-10-10	3	No-breeding Ponds	3	7		0		0	0	0	0	0	0	0	422	0.22	0.3003	20.4	8.64	9.13	0	0	0	1	0	0	0	0	1	1
2013-10-10	3	No-breeding Ponds	3	7		0	2890.4	0	0	0	0	0	0	0	2291	1.22	1.5405	23.2	9.61	11.69	204	1	0	0	0	0	0	0	0	0	1	79	1	0	0	0	0	0	40	0	0	0	30	28	0	0	10	5	5
2013-10-10	3	No-breeding Ponds	3	7		0	8234.46	1	0	24	3	0	28	4	508	0.27	0.364	20.4	8.48	9.15	53	1	0	0	0	0	0	0	0	0	1	30	0	30	0	20	20	0	0	0	0	10	60	30	0	0	0	98	0
2013-10-10	3	No-breeding Ponds	3	7		3	250332	2	1	0	0	0	3	3	2479	1.37	1.716	21.7	8.2	16.53	436	1	0	0	0	0	0	0	0	0	1	30	0	10	5	5	0	5	5	0	10	30	25	0	0	30	0	95	0
2013-10-10	3	No-breeding Ponds	3	7		0		0	0	0	0	0	0	0	1234	0.69	0.8905	20	8.66	8.91	547	1	0	0	0	0	0	0	0	0	1	65	10	0	0	10	10	5	30	0	0	50	10	5	0	5	30	60	9
2014-01-06	3	No-breeding Ponds	3	8		0		0	0	0	0	0	0	0							0	0	0	0	1	0	0	0	1	1
2014-01-06	3	No-breeding Ponds	3	8		0	5606.65	0	0	0	0	0	0	0							36.2105	1	0	0	0	0	0	0	0	0	1	40	0	10	0	0	0	0	5	0	0	55	10	0	0	30	0	65	30
2014-01-06	3	No-breeding Ponds	3	8		2	2890.4	0	0	0	0	0	0	0							11	1	0	0	0	0	0	0	0	0	1	79	1	0	0	0	0	0	40	0	0	0	30	28	0	0	10	5	5
2014-01-06	3	No-breeding Ponds	3	8		0	25465.1	0	0	0	2	0	2	2							23.4483	1	0	0	0	0	0	0	0	0	1	65	0	0	5	0	0	5	5	0	0	90	0	0	0	5	0	95	5
2014-01-06	3	Breeding Ponds	3	8		6	8234.46	10	8	0	20	0	38	38							34	1	0	0	0	0	0	0	0	0	1	30	0	30	0	20	20	0	0	0	0	10	60	30	0	0	0	98	0
2014-01-06	3	No-breeding Ponds	3	8		0	978.46	0	2	0	0	0	2	2							13.1429	1	0	0	0	0	0	0	0	0	1	15	0	20	0	25	0	10	0	0	5	40	40	0	0	15	0	75	10
2014-01-06	3	No-breeding Ponds	3	8		0	1501.03	1	0	0	1	0	2	2							9.83333	1	0	0	0	0	0	0	0	0	1	70	0	10	0	0	0	5	5	0	0	40	50	5	0	0	0	93	2
2014-01-06	3	No-breeding Ponds	3	8		0	555.581	0	0	0	0	0	0	0							17.2222	1	0	0	0	0	0	0	0	0	1	50	0	5	0	30	0	0	0	0	0	10	80	5	0	0	0	95	0
2014-01-06	3	No-breeding Ponds	3	8		0	145.769	0	1	0	0	0	1	1							7	1	0	0	0	0	0	0	0	0	3	85	0	1	0	0	0	10	5	0	0	0	15	60	0	0	0	80	0
2014-01-06	3	No-breeding Ponds	3	8		0	90.9387	0	0	0	0	0	0	0							15	1	0	0	0	0	0	0	0	0	3	80	5	0	10	0	0	0	0	0	0	40	60	0	0	0	0	75	5
2014-01-06	3	No-breeding Ponds	3	8		0	176.938	0	0	0	0	0	0	0							13.3333	1	0	0.5	0.166667	0	0	0	0.666667	1	1	45	0	0	0	10	0	0	50	0	0	10	20	0	0	0	0	95	5
2014-01-14	3	No-breeding Ponds	3	8		0	4224.09	0	0	0	0	0	0	0							0.26087	1	0	0	0	0	0	0	0	0	3	20	35	0	0	0	20	0	75	5	0	0	0	20	0	0	0	45	0
2014-01-14	3	No-breeding Ponds	3	8		0	4026.72	0	0	1	0	0	1	0							0	0	0	0	0	0	0	0	0	0	3	40	0	0	5	10	25	0	65	0	0	5	0	30	0	0	70	10	0
2014-01-14	3	Breeding Ponds	3	8		0	1656.89	4	1	0	0	0	5	5							2.85714	1	0	0	0	0	0	0	0	0	3	0	0	10	0	35	5	0	5	0	0	0	30	0	60	5	5	20	0
2014-01-14	3	No-breeding Ponds	3	8		0	1393.03	0	0	0	0	0	0	0							1.5	1	0	0	0	0	0	0	0	0	1	65	25	0	0	0	10	0	95	0	0	0	0	0	5	0	0	90	0
2014-01-14	3	No-breeding Ponds	3	8		0	15280.5	1	1	0	0	0	2	2							0	0	0	0	0	0	0	0	0	0	3	5	75	0	0	5	10	0	20	35	0	0	5	40	0	0	5	35	0
2014-01-14	3	No-breeding Ponds	3	8		0		2	1	0	0	0	3	3							20.6667	1	0	0	0	0	0.333333	0	0.333333	1
2014-01-15	3	No-breeding Ponds	3	8		0	74.5579	0	0	0	0	0	0	0							1	1	0	0	1.25	0	0	0	1.25	1	3	60	0	0	40	0	0	0	40	0	0	60	0	0	0	0	0	0	0
2014-01-15	3	No-breeding Ponds	3	8		0	1243.01	0	0	0	0	0	0	0							8.46667	1	0	0	0.0666667	0	0	0	0.0666667	1	1	80	0	0	0	0	0	0	50	0	0	30	0	0	0	0	0	0	0
2014-01-15	3	No-breeding Ponds	3	8		0	313.254	0	0	0	0	0	0	0							0.166667	1	0	0	2.16667	0	0	0	2.16667	1	1	20	80	0	0	0	0	0	10	60	0	0	10	0	0	0	0	0	0
2014-01-15	3	No-breeding Ponds	3	8		0	333.006	0	0	0	0	0	0	0							0	0	0	0	0	0	0	0	0	0	3	20	35	0	10	10	0	0	50	10	0	10	5	25	0	0	5	10	5
2014-01-16	3	No-breeding Ponds	3	8		0	212.95	0	0	0	0	0	0	0							0.125	1	0	0	2.25	0	0	0	2.25	1	1	40	0	0	60	0	0	0	40	0	0	60	0	0	0	0	100	0	0
2014-01-16	3	No-breeding Ponds	3	8		0	12592.8	0	0	0	0	0	0	0							0	0	0	0.0454545	0.0454545	0.136364	0	0	0.227273	1	3	90	0	0	0	0	0	0	65	30	0	5	0	0	0	0	75	10	5
2014-02-17	3	No-breeding Ponds	3	9		0	4224.09	0	0	0	0	0	0	0							0	0	0	0	0	0	0	0	0	0	3	20	35	0	0	0	20	0	75	5	0	0	0	20	0	0	0	45	0
2014-02-17	3	No-breeding Ponds	3	9		0	2890.4	0	0	0	0	0	0	0							1.6	1	0	0	0	0	0	0	0	0	1	79	1	0	0	0	0	0	40	0	0	0	30	28	0	0	10	5	5
2014-02-17	3	No-breeding Ponds	3	9		0	74.5579	0	0	0	0	0	0	0							2.5	1	0	0	0	0	0	0	0	0	3	60	0	0	40	0	0	0	40	0	0	60	0	0	0	0	0	0	0
2014-02-17	3	No-breeding Ponds	3	9		0	4026.72	0	0	0	0	0	0	0							5.25	1	0	0	0	0	0	0	0	0	3	40	0	0	5	10	25	0	65	0	0	5	0	30	0	0	70	10	0
2014-02-17	3	No-breeding Ponds	3	9		0	319.518	0	0	0	0	0	0	0							29.1429	1	0	0	0	0	0	0	0	0	1	10	0	20	0	0	30	0	0	0	5	0	0	73	20	0	0	90	0
2014-02-17	3	No-breeding Ponds	3	9		0	15280.5	0	0	0	0	0	0	0							0	0	0	0	0	0	0	0	0	0	3	5	75	0	0	5	10	0	20	35	0	0	5	40	0	0	5	35	0
2014-02-17	3	No-breeding Ponds	3	9		0	1243.01	0	0	0	0	0	0	0							2.83333	1	0	0	0	0	0	0	0	0	1	80	0	0	0	0	0	0	50	0	0	30	0	0	0	0	0	0	0
2014-02-17	3	No-breeding Ponds	3	9		0	313.254	0	0	0	0	0	0	0							1.33333	1	0	0	0	0	0	0	0	0	1	20	80	0	0	0	0	0	10	60	0	0	10	0	0	0	0	0	0
2014-02-17	3	No-breeding Ponds	3	9		0		1	2	0	4	0	7	7							9.83333	1	0	0	0	0	0	0	0	0
2014-02-17	3	No-breeding Ponds	3	9		0		0	0	0	0	0	0	0							23.05	1	0	0	0	0	0	0	0	0	1	65	10	0	0	10	10	5	30	0	0	50	10	5	0	5	30	60	9
2014-02-17	3	No-breeding Ponds	3	9		0		0	0	0	0	0	0	0							62.3077	1	0	0	0	0	0	0	0	0		83	0	2	0	0	0	15	0	0	0	0	0	0	0	0	0	0	0
2014-02-26	3	No-breeding Ponds	3	9		0	889.909	0	1	0	0	0	1	1							20.8	1	0	0	0	0	0	0	0	0	1	40	60	0	0	0	0	0	0	60	0	0	20	0	0	0	0	90	0
2014-02-26	3	No-breeding Ponds	3	9		0	18180.1	0	0	0	0	0	0	0							52.0698	1	0	0	0	0	0	0	0	0	3	0	50	0	0	50	0	0	0	0	0	0	100	0	0	0	0	35	0
2014-02-26	3	No-breeding Ponds	3	9		0	8234.46	8	1	1	2	0	12	11							7.11111	1	0	0	0	0	0	0	0	0	1	30	0	30	0	20	20	0	0	0	0	10	60	30	0	0	0	98	0
2014-02-27	3	No-breeding Ponds	3	9		0	25465.1	0	2	1	1	0	4	3							37.375	1	0	0	0	0	0	0	0	0	1	65	0	0	5	0	0	5	5	0	0	90	0	0	0	5	0	95	5
2014-02-28	3	No-breeding Ponds	3	9		0	176.938	0	0	0	0	0	0	0							24	1	0	0	0	0	0	0	0	0	1	45	0	0	0	10	0	0	50	0	0	10	20	0	0	0	0	95	5
2014-04-01	3	No-breeding Ponds	3	10		0	215.297	0	0	0	0	0	0	0							13.6667	1	0	0	0	0	0	0	0	0	3	40	20	0	0	40	0	0	20	0	0	0	80	0	0	0	0	50	0
2014-04-01	3	No-breeding Ponds	3	10		0	2924.14	0	0	0	0	0	0	0							41.2727	1	0	0	0	0	0	0	0	0	1	0	50	0	0	50	0	0	0	0	0	20	80	0	0	0	0	10	0
2014-04-01	3	No-breeding Ponds	3	10		0	18180.1	0	0	0	0	0	0	0							12.7778	1	0	0	0	0	0	0	0	0	3	0	50	0	0	50	0	0	0	0	0	0	100	0	0	0	0	35	0
2014-04-01	3	No-breeding Ponds	3	10		0	2890.4	0	0	0	0	0	0	0							45.25	1	0	0	0	0	0	0	0	0	1	79	1	0	0	0	0	0	40	0	0	0	30	28	0	0	10	5	5
2014-04-01	3	No-breeding Ponds	3	10		0	319.518	0	0	0	0	0	0	0							64.8125	1	0	0	0	0	0	0	0	0	1	10	0	20	0	0	30	0	0	0	5	0	0	73	20	0	0	90	0
2014-04-01	3	No-breeding Ponds	3	10		0	4782.35	0	0	0	0	0	0	0							0	0	0	0	0	0	0	0	0	0	2	45	0	20	10	10	15	0	90	0	0	5	0	5	0	0	10	85	0
2014-04-01	3	No-breeding Ponds	3	10		0		0	0	0	0	0	0	0							37.5	1	0	0	0	0	0	0	0	0
2014-04-01	3	No-breeding Ponds	3	10		0		0	0	0	0	0	0	0							33.0769	1	0	0	0	0	0	0	0	0	1	65	10	0	0	10	10	5	30	0	0	50	10	5	0	5	30	60	9
2014-04-01	3	No-breeding Ponds	3	10		0		0	0	0	0	0	0	0							88.1111	1	0	0	0	0	0	0	0	0		90	0	0	0	0	0	10	0	0	0	0	0	0	0	0	0	0	0
2014-04-02	3	No-breeding Ponds	3	10		0	212.95	0	0	0	0	0	0	0							0	0	0	0	0	0	0	0	0	0	1	40	0	0	60	0	0	0	40	0	0	60	0	0	0	0	100	0	0
2014-04-02	3	No-breeding Ponds	3	10		0	3536.1	0	1	0	0	0	1	1							0	0	0	0	0	0	0	0	0	0	2	50	20	0	0	20	0	0	80	0	0	20	0	0	0	0	25	5	5
2014-04-16	3	No-breeding Ponds	3	10		0	25465.1	0	0	0	0	0	0	0							24.7333	1	0	0	0	0	0	0	0	0	1	65	0	0	5	0	0	5	5	0	0	90	0	0	0	5	0	95	5
2014-04-16	3	No-breeding Ponds	3	10		0	36366.9	0	0	0	0	0	0	0							36.1111	1	0	0	0	0	0	0	0	0	1	12	20	10	18	0	0	0	20	0	20	20	30	10	0	0	0	88	0
2014-04-16	3	No-breeding Ponds	3	10		0	978.46	0	0	0	0	0	0	0							0	0	0	0	0	0	0	0	0	0	1	15	0	20	0	25	0	10	0	0	5	40	40	0	0	15	0	75	10
2014-04-16	3	No-breeding Ponds	3	10		0	1501.03	0	0	0	0	0	0	0							0	0	0	0	0	0	0	0	0	0	1	70	0	10	0	0	0	5	5	0	0	40	50	5	0	0	0	93	2
2014-04-16	3	No-breeding Ponds	3	10		0	555.581	0	0	0	0	0	0	0							11.6	1	0	0	0	0	0	0	0	0	1	50	0	5	0	30	0	0	0	0	0	10	80	5	0	0	0	95	0
2014-04-16	3	No-breeding Ponds	3	10		0	65.8609	0	0	0	0	0	0	0							0	0	0	0	0	0	0	0	0	0	2	74	0	1	0	20	5	0	25	0	0	0	70	5	0	0	2	88	0
2014-04-16	3	No-breeding Ponds	3	10		0	145.769	0	0	0	0	0	0	0							0	0	0	0	0	0	0	0	0	0	3	85	0	1	0	0	0	10	5	0	0	0	15	60	0	0	0	80	0
2014-04-16	3	No-breeding Ponds	3	10		0	90.9387	0	0	0	0	0	0	0							0	0	0	0	0	0	0	0	0	0	3	80	5	0	10	0	0	0	0	0	0	40	60	0	0	0	0	75	5
2014-04-16	3	No-breeding Ponds	3	10		0	176.938	0	0	0	0	0	0	0							28.75	1	0	0	0	0	0	0	0	0	1	45	0	0	0	10	0	0	50	0	0	10	20	0	0	0	0	95	5
2014-04-17	3	No-breeding Ponds	3	10		0	5606.65	7	4	4	0	0	15	11							54	1	0	0	0	0	0	0	0	0	1	40	0	10	0	0	0	0	5	0	0	55	10	0	0	30	0	65	30
2014-04-30	3	No-breeding Ponds	3	10		0	889.909	0	0	0	0	0	0	0							50.7333	1	0	0	0	0	0	0	0	0	1	40	60	0	0	0	0	0	0	60	0	0	20	0	0	0	0	90	0
2014-04-30	3	No-breeding Ponds	3	10		0	8234.46	4	3	2	0	0	9	7							13.7895	1	0	0.0526316	0	0	0.0526316	0	0.105263	1	1	30	0	30	0	20	20	0	0	0	0	10	60	30	0	0	0	98	0
[truncated: 6 more columns]

## Sheet: Individual Bd data
Date	ID/Tag	Duplicates	Sample period	Year	Infection load converted to molecules/ul	Infection load * 10	Log infection load + 1	Prevalence	Place	Pond place	Weight	SVL	Sex	Age	Residual weight
2012-12-11	1003170069		2	2					TS	CH	5.5	41	Juvenile	Juvenile	0.0416855
2013-11-09	1003170332		4	3	0	0	0	0	TS	CH	28.5	70	Female	Adult	5.10456
09/25/2013	1003170332	1	4	3	5.89	58.9	4.09268	1	TS	CH	34	73.9	Female	Adult	8.19233
09/30/2013	1003170332	1	4	3	6.79	67.9	4.23266	1	TS	CH	28	69.8	Female	Adult	4.72827
09/18/2013	1003170391		4	3	4.794	47.94	3.8906	1	TS	CH	4	39.8	Juvenile	Juvenile	-0.716089
09/30/2013	1003170391	1	4	3	9.67	96.7	4.5819	1	TS	CH	4.7	39.4	Juvenile	Juvenile	0.23132
09/25/2013	1003171164		4	3	9.17	91.7	4.52937	1	TS	CH	3.5	39.4	Juvenile	Juvenile	-0.96868
09/30/2013	1003171164	1	4	3	10.06	100.6	4.62104	1	TS	CH	4.3	38.5	Juvenile	Juvenile	0.387989
11/19/2012	1003171195		2	2	21.0493	210.493	5.35419	1	TS	CH	3.5	41.4	Juvenile	Juvenile	-2.20572
2012-05-03	1003171871		1	1	0	0	0	0	TS	CH	3.9	36.4	Juvenile	Juvenile	1.28688
10/29/2012	1003172038		2	2	0	0	0	0	TS	CH	6.5	43.5	Juvenile	Juvenile	-0.504618
2012-12-11	1003172038	1	2	2					TS	CH	6	45.5	Female	Adult	-2.24166
10/29/2012	1003172043		2	2	0	0	0	0	TS	CH	5.6	41	Juvenile	Juvenile	0.141686
10/29/2012	1003172265		2	2	11.5265	115.265	4.75587	1	TS	CH	7.1	42.8	Juvenile	Juvenile	0.528347
2012-05-11	1003172265	1	2	2	0	0	0	0	TS	CH		46.7	Female	Adult
2012-12-11	1003172265	1	2	2					TS	CH	7.5	47	Female	Adult	-1.66944
11/19/2012	1003172265	1	2	2	0	0	0	0	TS	CH	8.5	47.7	Female	Adult	-1.10241
2012-12-03	1003172346		1	1	0	0	0	0	Ki	NBP	4.7	39.9	Juvenile	Juvenile	-0.0779409
03/13/2012	1003172346	1	1	1	0	0	0	0	Ki	NBP	4	41.2	Juvenile	Juvenile	-1.58202
03/14/2012	1003172346	1	1	1	0	0	0	0	Ki	NBP	4	40	Juvenile	Juvenile	-0.839793
2012-09-11	1003172346		2	2					Ki		7	46.5	Juvenile	Juvenile	-1.86018
2012-05-11	1003172514		2	2	0	0	0	0	TS	CH		44.5	Juvenile	Juvenile
2012-05-03	1003172727		1	1	0	0	0	0	TS	CH	8.4	56.7	Female	Adult	-6.7691
2012-05-03	1003172902		1	1	0	0	0	0	TS	CH	4.7	38.2	Juvenile	Juvenile	0.973545
2012-12-03	1003172905		1	1	0	0	0	0	Ki	NBP	5.9	41.5	Juvenile	Juvenile	0.132425
03/13/2012	1003172905	1	1	1	0	0	0	0	Ki	NBP	6.4	41.8	Juvenile	Juvenile	0.446868
03/14/2012	1003172905	1	1	1	0	0	0	0	Ki	NBP	6	40.5	Juvenile	Juvenile	0.850946
03/16/2012	1003172905	1	1	1	0	0	0	0	Ki	NBP	5.4	40.5	Juvenile	Juvenile	0.250946
2012-12-11	1003173153		2	2					TS	CH	4.5	39	Juvenile	Juvenile	0.278728
2012-05-11	1003173402		2	2	0	0	0	0	TS	CH		50.7	Male	Adult
09/18/2013	1003173629		4	3	0	0	0	0	TS	CH	13	57.4	Male	Adult	-2.60207
2012-05-03	1003174405		1	1					TS	CH	3.3	37.1	Juvenile	Juvenile	0.253919
2012-05-11	1003174468		2	2	0	0	0	0	TS	CH		53	Female	Adult
03/26/2012	1003174480		1	1					TS	CH	5.8	41.5	Juvenile	Juvenile	0.0324248
2012-12-03	1003175139		1	1	0	0	0	0	Ki	BP	16.7	60.3	Male	Adult	-0.695778
03/13/2012	1003175139	1	1	1	0	0	0	0	Ki	BP	16	60.5	Male	Adult	-1.51948
2012-12-03	1003175594		1	1	0	0	0	0	TS	CH	6	42.5	Juvenile	Juvenile	-0.386097
2012-05-03	1003175599		1	1	0	0	0	0	TS	CH	6	43.2	Juvenile	Juvenile	-0.819062
2012-12-03	1003175665		1	1					TS	CH	1.9	43.8	Juvenile	Juvenile	-5.29017
2012-05-11	1003175701		2	2	0	0	0	0	TS	CH		37.1	Juvenile	Juvenile
03/19/2012	1003175752		1	1	0	0	0	0	Ki	BP	8.3	48.1	Male	Adult	-1.54982
10/29/2012	1003176159		2	2	0	0	0	0	TS	CH	5.2	41.9	Juvenile	Juvenile	-0.814984
2012-05-11	1003176159	1	2	2	0	0	0	0	TS	CH		42.2	Juvenile	Juvenile
2012-12-11	1003176159	1	2	2					TS	CH	5.5	40	Juvenile	Juvenile	0.660207
11/19/2012	1003176159	1	2	2					TS	CH	5.25	42.8	Juvenile	Juvenile	-1.32165
10/29/2012	1003176533		2	2	0	0	0	0	TS	CH	4.7	39.3	Juvenile	Juvenile	0.293172
2012-05-11	1003176533	1	2	2					TS	CH		40	Juvenile	Juvenile
2012-12-11	1003176533	1	2	2					TS	CH	5.5	44.6	Juvenile	Juvenile	-2.18499
11/19/2012	1003176533	1	2	2	0	0	0	0	TS	CH	6.5	44.4	Juvenile	Juvenile	-1.06129
04/17/2013	1003176533		3	2	0	0	0	0	TS	CH	20	62.5	Male	Adult	1.24348
2012-05-11	1003176748		2	2	0	0	0	0	TS	CH		35.8	Juvenile	Juvenile
2012-12-11	1003176748	1	2	2					TS	CH	3	37.4	Juvenile	Juvenile	-0.231637
2012-05-03	1003176865		1	1	0	0	0	0	TS	CH	6.1	40.9	Juvenile	Juvenile	0.703538
2012-05-11	1003177066		2	2	35.4405	354.405	5.87326	1	TS	CH		53.8	Female	Adult
04/17/2013	1003177533		3	2	0	0	0	0	TS	CH	3.5	34.5	Juvenile	Juvenile	2.06207
2012-12-03	1003178774		1	1	0	0	0	0	Ki	BP	5	40.7	Juvenile	Juvenile	-0.272758
2012-05-03	1003178814		1	1	0	0	0	0	TS	CH	11	50.5	Male	Adult	-0.334268
03/26/2012	1003178814	1	1	1					TS	CH	13.6	52.9	Male	Adult	0.781281
11/19/2012	1003178820		2	2					TS	CH	4.5	40.8	Juvenile	Juvenile	-0.83461
03/14/2012	1003178845		1	1	0	0	0	0	Ki	BP	8	49	Male	Adult	-2.40649
09/23/2013	1003178845	1	4	3	0	0	0	0	Ki	NBP	13	56.6	Male	Adult	-2.10725
09/25/2013	1003178845	1	4	3	1.4605	14.605	2.74759	1	Ki	NBP	12.5	56.2	Male	Adult	-2.35984
2014-03-03	1003178845		5	3					Ki		14.5	57.6	Male	Adult	-1.22577
10/30/2012	1003178858		2	2	0	0	0	0	Ki	NBP	10.5	56.7	Male	Adult	-4.6691
2012-05-11	1003179128		2	2	0.079369	0.79369	0.584275	0	TS	CH		35	Juvenile	Juvenile
03/15/2012	1003179318		1	1	0	0	0	0	Ki	BP	4.9	40.4	Juvenile	Juvenile	-0.187202
2012-12-03	1003179381		1	1	0	0	0	0	Ki	BP	4.6	42.6	Juvenile	Juvenile	-1.84795
2012-12-03	1003179791		1	1	0	0	0	0	Ki	BP	9.8	51.6	Male	Adult	-2.21464
03/13/2012	1003179791	1	1	1	0	0	0	0	Ki	BP	9.5	52.1	Male	Adult	-2.8239
03/15/2012	1003179791	1	1	1	0	0	0	0	Ki	BP	9	50.8	Male	Adult	-2.51982
03/20/2012	1003179791	1	1	1	0	0	0	0	Ki	BP	9	50.1	Male	Adult	-2.08686
2012-12-03	1003180345		1	1					TS	CH	3	35	Juvenile	Juvenile	1.25281
2013-11-09	1003180790		4	3	0	0	0	0	TS	CH	3	39.5	Juvenile	Juvenile	-1.53053
11/19/2012	1003180846		2	2	0	0	0	0	TS	CH	4.5	37	Juvenile	Juvenile	1.51577
03/20/2012	1003180874		1	1	0	0	0	0	Ki	BP	3.7	38.3	Juvenile	Juvenile	-0.0883067
2012-12-11	1003181693		2	2	0	0	0	0	TS	CH	8.5	48	Female	Adult	-1.28796
2012-12-03	1003181930		1	1	0	0	0	0	TS	CH	3	35.3	Juvenile	Juvenile	1.06726
2012-12-03	1003182193		1	1					TS	CH	3.6	37.2	Juvenile	Juvenile	0.492067
10/29/2012	1003182249		2	2					TS	CH	6.6	42.8	Juvenile	Juvenile	0.028347
2012-12-11	1003182249	1	2	2					TS	CH	7.5	48.5	Female	Adult	-2.59723
10/29/2012	1003182374		2	2	2.29871	22.9871	3.17751	1	TS	CH	4.5	39.9	Juvenile	Juvenile	-0.277941
2012-05-03	1003182532		1	1	0	0	0	0	TS	CH	4.9	38.7	Juvenile	Juvenile	0.864285
03/14/2012	1003182709		1	1	0	0	0	0	Ki	BP	7.3	49.68	Female	Adult	-3.52708
03/15/2012	1003184068		1	1	0	0	0	0	Ki	BP	9.8	56.1	Female	Adult	-4.99799
03/20/2012	1003184068	1	1	1	0	0	0	0	Ki	BP	10.6	52.7	Male	Adult	-2.09501
2012-05-03	1003184188		1	1					TS	CH	4.2	39.3	Juvenile	Juvenile	-0.206828
2012-05-03	1003184244		1	1	0	0	0	0	TS	CH	5.4	42.2	Juvenile	Juvenile	-0.80054
2012-12-03	1003184244	1	1	1					TS	CH	5.5	42.5	Juvenile	Juvenile	-0.886097
03/19/2012	1003184418		1	1	0	0	0	0	TS	CH	3.8	39.8	Juvenile	Juvenile	-0.916089
03/26/2012	1003184539		1	1					TS	CH	4.7	40.2	Juvenile	Juvenile	-0.263497
10/29/2012	1003184555		2	2	224.405	2244.05	7.71648	1	TS	CH	2.8	44.6	Juvenile	Juvenile	-4.88499
2012-05-11	1003184555	1	2	2	0	0	0	0	TS	CH		45	Female	Adult
2012-12-11	1003184555	1	2	2					TS	CH	8	47.8	Female	Adult	-1.66426
03/14/2012	1003184733		1	1	0	0	0	0	Ki	NBP	9	52.9	Male	Adult	-3.81872
2013-11-09	1003185228		4	3					TS	CH	6.5	35.5	Juvenile	Juvenile	4.44355
09/25/2013	1003185228	1	4	3					TS	CH	6	34.4	Juvenile	Juvenile	4.62393
09/30/2013	1003185228	1	4	3	4.8	48	3.89182	1	TS	CH	3.1	33.2	Juvenile	Juvenile	2.46615
2012-12-03	1003185470		1	1	0	0	0	0	TS	CH	4.5	47	Female	Adult	-4.66944
03/19/2012	1003185470	1	1	1	0	0	0	0	TS	CH	4.2	48	Female	Adult	-5.58796
2012-05-11	1003185588		2	2	0	0	0	0	TS	CH		38	Juvenile	Juvenile
11/19/2012	1003185588	1	2	2	0	0	0	0	TS	CH	3.5	38.1	Juvenile	Juvenile	-0.164602
09/30/2013	1003188779		4	3	0	0	0	0	TS	CH	4.3	38.3	Juvenile	Juvenile	0.511693
2012-12-03	1003189274		1	1	0	0	0	0	Ki	BP	3.1	35.7	Juvenile	Juvenile	0.919849
03/19/2012	1003189274	1	1	1	0	0	0	0	Ki	BP	3.3	35.5	Juvenile	Juvenile	1.24355
2012-12-11	1003189299		2	2					TS	CH	6.5	42	Juvenile	Juvenile	0.423164
2012-05-03	1003189460		1	1	0	0	0	0	TS	CH	24.3	64.7	Female	Adult	4.18273
03/26/2012	1003189460	1	1	1	28.9	289	5.66988	1	TS	CH	34	64.8	Male	Adult	13.8209
11/19/2012	1003189618		2	2	2.20286	22.0286	3.13674	1	TS	CH	3.5	38.2	Juvenile	Juvenile	-0.226455
2012-05-03	1003189816		1	1	0	0	0	0	TS	CH	5	42.1	Juvenile	Juvenile	-1.13869
03/26/2012	1003189816	1	1	1					TS	CH	6.3	45.5	Female	Adult	-1.94166
03/19/2012	1003190433		1	1	0	0	0	0	Ki	BP	3.8	37.2	Juvenile	Juvenile	0.692067
2013-08-04	1003192186		3	2					TS	CH	10	56.8	Female	Adult	-5.23095
2013-11-09	1003192186		4	3					TS	CH	12	58	Male	Adult	-3.97318
03/26/2012	1003193835		1	1					TS	CH	7.5	43.7	Juvenile	Juvenile	0.371678
10/29/2012	1003194002		2	2	0	0	0	0	TS	CH	6	46	Female	Adult	-2.55092
03/26/2012	1003194435		1	1	0	0	0	0	TS	CH	6.1	42.5	Juvenile	Juvenile	-0.286097
2012-12-03	1003195880		1	1					TS	CH	4	37.5	Juvenile	Juvenile	0.70651
03/19/2012	1003282566		1	1					TS	CH	2.7	36.4	Juvenile	Juvenile	0.086884
03/16/2012	1003338230		1	1					Ki	BP	3.7	38.28	Juvenile	Juvenile	-0.0759362
11/19/2012	1003338248		2	2					TS	CH	3.75	40.9	Juvenile	Juvenile	-1.64646
03/15/2012	1003338300		1	1					Ki	NBP	16	64.79	Female	Adult	-4.17294
11/19/2012	1003338712		2	2					TS	CH	8.3	46.4	Female	Adult	-0.49833
03/14/2012	1003338974		1	1	0	0	0	0	Ki	NBP	4	39	Juvenile	Juvenile	-0.221272
03/16/2012	1003338974	1	1	1	0	0	0	0	Ki	NBP	4.9	37.9	Juvenile	Juvenile	1.3591
03/19/2012	1003338974	1	1	1					Ki	NBP	4.8	40.3	Juvenile	Juvenile	-0.225349
03/13/2012	1003338977		1	1	0	0	0	0	Ki	BP	16	60.3	Male	Adult	-1.39578
03/15/2012	1003338977	1	1	1	0	0	0	0	Ki	BP	14.1	56.3	Male	Adult	-0.821692
03/20/2012	1003338977	1	1	1	0	0	0	0	Ki	BP	14.5	60.2	Male	Adult	-2.83393
03/15/2012	1003339057		1	1					Ki	BP	8.9	50.2	Male	Adult	-2.24871
03/14/2012	1003339379		1	1	0	0	0	0	Ki	BP	4.4	37.07	Juvenile	Juvenile	1.37247
03/15/2012	1003339379	1	1	1	0	0	0	0	Ki	BP	4	39.3	Juvenile	Juvenile	-0.406828
03/13/2012	1003339476		1	1					Ki	NBP	10	50.86	Male	Adult	-1.55694
03/13/2012	1003339504		1	1	0	0	0	0	Ki	BP	7.1	47.6	Female	Adult	-2.44056
03/15/2012	1003339504	1	1	1	0	0	0	0	Ki	BP	7.2	47	Female	Adult	-1.96944
03/16/2012	1003339504	1	1	1	0	0	0	0	Ki	BP	6.8	47	Female	Adult	-2.36944
09/25/2013	1003339692		4	3	3662.27	36622.7	10.5085	1	TS	CH	16	64.5	Female	Adult
2014-03-03	1003339799		5	3					Ki		16.5	61.2	Male	Adult	-1.45245
2014-04-03	1003339799	1	5	3	0	0	0	0	Ki		16	60.2	Male	Adult	-1.33393
03/15/2012	1003339890		1	1	0	0	0	0	Ki	BP	11.5	59.5	Female	Adult	-5.40096
03/16/2012	1003340021		1	1	0	0	0	0	Ki	BP	7	44.4	Juvenile	Juvenile	-0.561287
09/23/2013	1003340021		4	3					Ki		20.5	62.8	Male	Adult	1.55792
03/13/2012	1003340571		1	1	0	0	0	0	Ki	BP	5.2	47.1	Female	Adult	-4.0313
03/19/2012	1003340574		1	1	0	0	0	0	Ki	NBP	15.6	58.6	Male	Adult	-0.744291
03/13/2012	1003340653		1	1	0	0	0	0	Ki	BP	14.7	60.6	Male	Adult	-2.88133
2012-04-11	1003340653		2	2					Ki	NBP	17	61	Male	Adult	-0.828743
2013-09-04	1003340653		3	2	0	0	0	0	Ki		17.5	62.6	Male	Adult	-1.31838
2013-10-04	1003340653	1	3	2					Ki		18	62.7	Female	Adult	-0.880229
2013-11-04	1003340653	1	3	2					Ki		17.5	62	Male	Adult	-0.947264
2013-03-09	1003340938		4	3	0	0	0	0	TS	CH	3.8	37.8	Juvenile	Juvenile	0.320954
03/14/2012	1003340970		1	1	0	0	0	0	Ki	BP	11	48.5	Female	Adult	0.902775
03/20/2012	1003340970	1	1	1	0	0	0	0	Ki	BP	10.1	59.5	Male	Adult	-6.80096
2012-05-03	1003341061		1	1	0	0	0	0	TS	CH	3.7	36.3	Juvenile	Juvenile	1.14874
2012-12-03	1003341061	1	1	1	0	0	0	0	TS	CH	3.9	36.5	Juvenile	Juvenile	1.22503
03/19/2012	1003341382		1	1	0	0	0	0	TS	CH	3.9	38.8	Juvenile	Juvenile	-0.197567
10/29/2012	1003341383		2	2	0	0	0	0	TS	CH	3.1	35.8	Juvenile	Juvenile	0.857997
2012-05-11	1003341383	1	2	2	0	0	0	0	TS	CH		37.3	Juvenile	Juvenile
2012-12-11	1003341383	1	2	2	7.73323	77.3323	4.36096	1	TS	CH	3	37.2	Juvenile	Juvenile	-0.107933
2013-11-04	1003341502		3	2	0	0	0	0	TS	CH	29	69	Female	Adult	6.22309
03/14/2012	1003341668		1	1	0	0	0	0	Ki	NBP	8	52	Female	Adult	-4.26205
03/14/2012	1003341808		1	1	0	0	0	0	Ki	BP	3	37	Juvenile	Juvenile	0.0157712
03/20/2012	1003341808	1	1	1	0	0	0	0	Ki	BP	4.1	36.9	Juvenile	Juvenile	1.17762
03/15/2012	1003341931		1	1					Ki	NBP	14.75	55.52	Male	Adult	0.310755
2014-10-03	1003342085		5	3	0	0	0	0	Ki	NBP	20	66	Male	Adult	-0.92135
2014-12-03	1003342085	1	5	3	0	0	0	0	Ki	NBP	20	65.3	Male	Adult	-0.488385
03/19/2012	1003342139		1	1					Ki	BP	18	63.1	Male	Adult	-1.12764
03/16/2012	1003342161		1	1	0	0	0	0	Ki	BP	3.6	36.3	Juvenile	Juvenile	1.04874
2012-12-03	1003342253		1	1	0	0	0	0	Ki	BP	4	37.5	Juvenile	Juvenile	0.70651
03/14/2012	1003342253	1	1	1	0	0	0	0	Ki	BP	4.5	33.09	Juvenile	Juvenile	3.93419
03/15/2012	1003342253	1	1	1					Ki	BP	4.5	36.7	Juvenile	Juvenile	1.70133
03/16/2012	1003342253	1	1	1	0	0	0	0	Ki	BP	4.8	39.8	Juvenile	Juvenile	0.0839112
03/16/2012	1003342277		1	1					Ki	BP	3.8	39.74	Juvenile	Juvenile	-0.878978
2012-12-03	1003342833		1	1	0	0	0	0	Ki	NBP	12.8	56.8	Male	Adult	-2.43095
03/13/2012	1003342833	1	1	1	0	0	0	0	Ki	NBP	12.4	57.8	Male	Adult	-3.44947
03/14/2012	1003342833	1	1	1	0	0	0	0	Ki	NBP	13	52	Male	Adult	0.73795
03/16/2012	1003342833	1	1	1	0	0	0	0	Ki	NBP	12.4	54.5	Male	Adult	-1.40835
03/13/2012	1003343002		1	1					Ki	NBP	36.25	61.78	Female	Adult	17.9388
10/29/2012	1003343005		2	2	0	0	0	0	TS	CH	3.5	37.3	Juvenile	Juvenile	0.330215
2012-12-11	1003343005	1	2	2					TS	CH	4.5	39.5	Juvenile	Juvenile	-0.0305324
11/19/2012	1003343005	1	2	2					TS	CH	4.25	43.9	Juvenile	Juvenile	-3.00203
03/19/2012	1003343158		1	1	0	0	0	0	TS	CH	3.7	35.9	Juvenile	Juvenile	1.39614
2012-05-03	1003343264		1	1	0	0	0	0	TS	CH	6.6	43.8	Juvenile	Juvenile	-0.590174
2012-12-11	1003343578		2	2					TS	CH	3.5	39	Juvenile	Juvenile	-0.721272
03/26/2012	1003343862		1	1					TS	CH	4	36.8	Juvenile	Juvenile	1.13948
03/13/2012	1003343892		1	1					Ki	BP	8.2	59.4	Female	Adult	-8.63911
03/16/2012	1003343892	1	1	1					Ki	BP	9	50.25	Female	Adult	-2.17964
03/19/2012	1003343892	1	1	1	0	0	0	0	Ki	BP	7.2	48.3	Female	Adult	-2.77352
03/20/2012	1003343892	1	1	1	0	0	0	0	Ki	BP	7.4	49	Female	Adult	-3.00649
2012-12-03	1003343925		1	1	0	0	0	0	Ki	BP	3.2	38.4	Juvenile	Juvenile	-0.650159
03/14/2012	1003343925	1	1	1	0	0	0	0	Ki	BP	4.9	36.8	Juvenile	Juvenile	2.03948
03/16/2012	1003343925	1	1	1	0	0	0	0	Ki	BP	4.6	34.9	Juvenile	Juvenile	2.91467
2012-12-11	1003344029		2	2					TS	CH	3.2	37.5	Juvenile	Juvenile	-0.0934895
03/19/2012	1003344170		1	1	0	0	0	0	TS	CH	3.5	34.6	Juvenile	Juvenile	2.00022
03/19/2012	1003344518		1	1	0	0	0	0	Ki	BP	3.6	37.2	Juvenile	Juvenile	0.492067
2012-04-11	1003344518		2	2					Ki	BP	5	42.4	Juvenile	Juvenile	-1.32424
09/25/2013	1003344538		4	3					TS	CH	5.4	39.5	Juvenile	Juvenile	0.869468
03/15/2012	1003344641		1	1	0	0	0	0	Ki	BP	5.9	45.2	Female	Adult	-2.1561
2012-12-03	1003344674		1	1	0	0	0	0	TS	CH	2.5	35.2	Juvenile	Juvenile	0.62911
03/13/2012	1003344756		1	1					Ki	NBP	29.5	67.71	Female	Adult	7.52098
03/15/2012	1003344756	1	1	1					Ki	NBP	29	64.79	Female	Adult	8.82706
03/20/2012	1003344756	1	1	1					Ki	NBP	23.5	70.75	Female	Adult	-0.359326
03/19/2012	1003345630		1	1					Ki	BP	3.7	37.5	Juvenile	Juvenile	0.40651
03/13/2012	1003345807		1	1					Ki	NBP	33.5	73.03	Female	Adult	8.23044
03/15/2012	1003345807	1	1	1					Ki	NBP	26.5	65.66	Female	Adult	5.78895
03/20/2012	1003345807	1	1	1					Ki	NBP	34.5	67.45	Female	Adult	12.6818
03/21/2012	1003345807	1	1	1					Ki	NBP	26	66.17	Female	Adult	4.9735
09/18/2013	1003345930		4	3	70.5335	705.335	6.56009	1	TS	CH	16.5	60.3	Male	Adult	-0.895778
09/25/2013	1003345931		4	3	0	0	0	0	TS	CH	15	59.4	Female	Adult	-1.83911
2012-12-03	1003346484		1	1	49.8	498	6.21261	1	Ki	BP	7.5	46.4	Female	Adult	-1.29833
11/19/2012	1003346614		2	2	0	0	0	0	TS	CH	3	37.9	Juvenile	Juvenile	-0.540898
2013-11-04	1003346614		3	2	0	0	0	0	TS	CH	16.5	50	Female	Adult	5.47499
04/25/2013	1003346614	1	3	2	0	0	0	0	TS	CH	16	62	Female	Adult	-2.44726
2012-12-03	1003346616		1	1	0	0	0	0	Ki	BP	4.3	37.7	Juvenile	Juvenile	0.882806
2012-05-03	1003346653		1	1	0	0	0	0	TS	CH	15	61.6	Female	Adult	-3.19986
03/13/2012	1003346760		1	1	0	0	0	0	Ki	BP	8.1	50.3	Female	Adult	-3.11056
03/20/2012	1003346760	1	1	1	0	0	0	0	Ki	BP	8.2	48.1	Male	Adult	-1.64982
2012-12-03	1003346804		1	1	0	0	0	0	TS	CH	3.1	37.2	Juvenile	Juvenile	-0.00793312
03/26/2012	1003346941		1	1					TS	CH	4.7	35	Juvenile	Juvenile	2.95281
03/19/2012	1003346966		1	1	0	0	0	0	Ki	NBP	13.4	54.4	Male	Adult	-0.346501
09/25/2013	1003347145		4	3	0	0	0	0	TS	CH	4	38.2	Juvenile	Juvenile	0.273545
2012-12-03	1003347150		1	1					Ki	NBP	12.5	51.64	Male	Adult	0.460618
03/13/2012	1003347150	1	1	1					Ki	NBP	12.5	50.49	Male	Adult	1.17192
03/15/2012	1003347150	1	1	1					Ki	NBP	11.75	50.51	Male	Adult	0.409547
2012-12-11	1003347170		2	2					TS	CH	3.5	36.9	Juvenile	Juvenile	0.577623
11/19/2012	1003347170	1	2	2					TS	CH	4	38.1	Juvenile	Juvenile	0.335398
03/16/2012	1003347855		1	1	0	0	0	0	Ki	NBP	16	56.2	Male	Adult	1.14016
10/29/2012	1003347860		2	2	36.3016	363.016	5.8972	1	TS	CH	3.8	35.4	Juvenile	Juvenile	1.80541
11/19/2012	1003347860	1	2	2	0	0	0	0	TS	CH	3.75	39.3	Juvenile	Juvenile	-0.656828
2012-05-03	1003348044		1	1	0	0	0	0	TS	CH	5.1	36.9	Juvenile	Juvenile	2.17762
03/19/2012	1003348044	1	1	1	0	0	0	0	TS	CH	3.7	37.5	Juvenile	Juvenile	0.40651
03/26/2012	1003348044	1	1	1	0	0	0	0	TS	CH	5	41	Juvenile	Juvenile	-0.458314
03/19/2012	1003348380		1	1	0	0	0	0	TS	CH	6.5	43.7	Juvenile	Juvenile	-0.628322
03/26/2012	1003348380	1	1	1					TS	CH	7.7	45	Female	Adult	-0.2324
2012-05-03	1003348484		1	1	0	0	0	0	TS	CH	6.4	50	Male	Adult	-4.62501
03/26/2012	1003348484	1	1	1					TS	CH	7.7	46.5	Male	Adult	-1.16018
03/15/2012	1003348538		1	1					Ki	NBP	33.5	70.24	Female	Adult	9.95612
03/19/2012	1003348707		1	1	0	0	0	0	TS	CH	3.5	35.2	Juvenile	Juvenile	1.62911
2012-12-03	1003348708		1	1	0	0	0	0	TS	CH	3.1	37.4	Juvenile	Juvenile	-0.131637
2012-05-11	1003348712		2	2	0	0	0	0	TS	CH		46.2	Female	Adult
2012-12-11	1003348712	1	2	2					TS	CH	7.5	46.5	Female	Adult	-1.36018
03/20/2012	1003348840		1	1	0	0	0	0	Ki	BP	15.9	59.8			-1.18652
10/29/2012	1003348873		2	2	9.88518	98.8518	4.60369	1	TS	CH	4.2	41.2	Juvenile	Juvenile	-1.38202
11/19/2012	1003348873	1	2	2					TS	CH	5	43.2	Juvenile	Juvenile	-1.81906
03/15/2012	1003348882		1	1	0	0	0	0	Ki	BP	3.5	36	Juvenile	Juvenile	1.13429
03/16/2012	1003348882	1	1	1	0	0	0	0	Ki	BP	3.8	36.5	Juvenile	Juvenile	1.12503
03/19/2012	1003348882	1	1	1	0	0	0	0	Ki	BP	3.8	36.3	Juvenile	Juvenile	1.24874
2012-05-11	1003348918		2	2	2.82134	28.2134	3.37463	1	TS	CH		38.8	Juvenile	Juvenile
04/17/2013	1003348918		3	2	0	0	0	0	TS	CH	15	60	Male	Adult	-2.21022
2012-05-03	1003349205		1	1	0	0	0	0	TS	CH	4.1	38	Juvenile	Juvenile	0.49725
03/26/2012	1003349205	1	1	1					TS	CH	7.5	41.3	Juvenile	Juvenile	1.85613
03/16/2012	1003349267		1	1	0	0	0	0	Ki	BP	6.5	37.2	Juvenile	Juvenile	3.39207
03/14/2012	1003349458		1	1	0	0	0	0	Ki	BP	5	41	Juvenile	Juvenile	-0.458314
03/15/2012	1003349458	1	1	1	0	0	0	0	Ki	BP	5.1	40.3	Juvenile	Juvenile	0.0746505
03/16/2012	1003349458	1	1	1	0	0	0	0	Ki	BP	4.5	41.9	Juvenile	Juvenile	-1.51498
2012-12-03	1003349561		1	1	0	0	0	0	Ki	BP	4.8	42.4	Juvenile	Juvenile	-1.52424
2012-12-03	1003349606		1	1					Ki	NBP	23	70.04	Female	Adult	-0.420176
03/13/2012	1003349606	1	1	1					Ki	NBP	25.75	71.49	Female	Adult	1.43297
03/15/2012	1003349606	1	1	1					Ki	NBP	19.5	65.95	Female	Adult	-1.39042
03/21/2012	1003349606	1	1	1					Ki	NBP	33.5	70.95	Female	Adult	9.51697
09/18/2013	1003349821		4	3	0	0	0	0	TS	CH	2.5	35.3	Juvenile	Juvenile	0.567258
09/30/2013	1003349821	1	4	3					TS	CH	4.5	35.3	Juvenile	Juvenile	2.56726
03/15/2012	1003350110		1	1	0	0	0	0	Ki	BP	8	52.2	Female	Adult	-4.38575
03/16/2012	1003350110	1	1	1					Ki	BP	8.5	47.6			-1.04056
03/19/2012	1003350375		1	1	0	0	0	0	TS	CH	3.5	35.4	Juvenile	Juvenile	1.50541
2012-12-03	1003350673		1	1	0	0	0	0	Ki	BP	9.6	50.6	Female	Adult	-1.79612
03/13/2012	1003350673	1	1	1	0	0	0	0	Ki	BP	8.6	52			-3.66205
03/16/2012	1003350673	1	1	1	0	0	0	0	Ki	BP	8.5	50.7			-2.95797
03/19/2012	1003350673	1	1	1	0	0	0	0	Ki	BP	9	51.9	Male	Adult	-3.2002
03/20/2012	1003350673	1	1	1	0	0	0	0	Ki	BP	8.7	49.5	Male	Adult	-2.01575
03/20/2012	1003351091		1	1	0	0	0	0	Ki	BP	8	46	Female	Adult	-0.550922
03/26/2012	1003351241		1	1	0	0	0	0	TS	CH	6	43.6	Juvenile	Juvenile	-1.06647
03/19/2012	1003351427		1	1					Ki	BP	9.2	50.8	Male	Adult	-2.31982
03/15/2012	1003351432		1	1					Ki	BP	9.6	52.4	Male	Adult	-2.90946
2012-04-11	1003351460		2	2					Ki	NBP	16.5	55.7	Male	Adult	1.94942
03/15/2012	1003351589		1	1	0	0	0	0	Ki	BP	7.5	47.9	Male	Adult	-2.22611
2012-12-03	1003351746		1	1	0	0	0	0	Ki	BP	2	39	Juvenile	Juvenile	-2.22127
03/26/2012	1003352148		1	1					TS	CH	6.8	40.6	Juvenile	Juvenile	1.58909
03/14/2012	1003352154		1	1	0	0	0	0	Ki	BP	3	36.8	Juvenile	Juvenile	0.139475
03/20/2012	1003352154	1	1	1	0	0	0	0	Ki	BP	4	37	Juvenile	Juvenile	1.01577
09/25/2013	1003352154	1	4	3	0	0	0	0	Ki	BP	13.5	58.8	Male	Adult	-2.968
09/27/2013	1003352154	1	4	3	0	0	0	0	Ki		13.5	58.8	Male	Adult	-2.968
03/16/2012	1003352198		1	1	0	0	0	0	Ki	BP	3.7	37.72	Juvenile	Juvenile	0.270436
2012-05-03	1003352368		1	1	0	0	0	0	TS	CH	6.5	42.2	Juvenile	Juvenile	0.29946
03/26/2012	1003352368	1	1	1	0	0	0	0	TS	CH	8.7	47	Male	Adult	-0.469443
03/26/2012	1003352556		1	1	0	0	0	0	TS	CH	5.5	45	Male	Adult	-2.4324
03/13/2012	1003352710		1	1	0	0	0	0	Ki	BP	4.1	38	Juvenile	Juvenile	0.49725
03/13/2012	1003352720		1	1					Ki	NBP	14	56.98	Male	Adult	-1.34229
03/20/2012	1003352720	1	1	1					Ki	NBP	17.5	51.78	Male	Adult	5.37402
2012-01-11	1003352875		2	2	6.01	60.1	4.11251	1	Ki	NBP	13.5	57.7	Male	Adult	-2.28762
09/25/2013	1003352875		4	3	0	0	0	0	Ki	NBP	17	59.4	Male	Adult	0.160892
2014-06-03	1003352875		5	3	0	0	0	0	Ki		17	60	Male	Adult	-0.210221
03/13/2012	1003353082		1	1					Ki	NBP	19.5	57.12	Female	Adult	4.07112
03/15/2012	1003353082	1	1	1					Ki	NBP	15.5	60.14	Female	Adult	-1.79681
03/21/2012	1003353082	1	1	1					Ki	NBP	20.5	62.42	Female	Adult	1.79296
03/20/2012	1003353214		1	1	0	0	0	0	Ki	BP	7.2	49	Male	Adult	-3.20649
03/26/2012	1003353283		1	1	0	0	0	0	TS	CH	3.8	36.7	Juvenile	Juvenile	1.00133
03/13/2012	1003353307		1	1					Ki	NBP	18.5	55.7	Female	Adult	3.94942
03/20/2012	1003353307	1	1	1					Ki	NBP	16.25	60.16	Female	Adult	-1.05918
03/13/2012	1003353619		1	1					Ki	NBP	23.5	70.89	Female	Adult	-0.445919
03/15/2012	1003353619	1	1	1					Ki	NBP	18.75	65.73	Female	Adult	-2.00435
03/20/2012	1003353619	1	1	1					Ki	NBP	25.5	63.04	Female	Adult	6.40947
2012-04-11	1003354131		2	2	0	0	0	0	Ki	BP	12.5	54.1	Male	Adult	-1.06094
2012-06-11	1003354131	1	2	2	0	0	0	0	Ki		11.5	54.2	Male	Adult	-2.1228
2014-03-03	1003354131		5	3					Ki		21.5	62.8	Male	Adult	2.55792
2014-06-03	1003354131	1	5	3	0	0	0	0	Ki		19	61	Male	Adult	1.17126
03/19/2012	1003354150		1	1	0	0	0	0	Ki	BP	3.9	38.1	Juvenile	Juvenile	0.235398
03/15/2012	1003354361		1	1	0	0	0	0	Ki	BP	9.4	54.1	Female	Adult	-4.16094
2012-12-03	1003354365		1	1	0	0	0	0	TS	CH	4.1	40	Juvenile	Juvenile	-0.739793
2012-12-03	1003380520		1	1	0	0	0	0	Ki	BP	8.7	44.7	Juvenile	Juvenile	0.953156
03/14/2012	1003380520	1	1	1	0	0	0	0	Ki	BP	6	44.7	Juvenile	Juvenile	-1.74684
03/26/2012	1003381032		1	1					TS	CH	3.6	36.5	Juvenile	Juvenile	0.925032
2012-12-03	1003381176		1	1	0	0	0	0	Ki	BP	6.2	42.2	Juvenile	Juvenile	-0.000540179
03/13/2012	1003381371		1	1	0	0	0	0	Ki	BP	9	50	Male	Adult	-2.02501
03/16/2012	1003382092		1	1					Ki	BP	8.75	45.36	Female	Adult	0.594932
2012-12-03	1003382114		1	1	0	0	0	0	Ki	BP	10	59.3	Female	Adult	-6.77726
03/13/2012	1003382114	1	1	1	0	0	0	0	Ki	BP	8.6	50.7			-2.85797
03/16/2012	1003382114	1	1	1	0	0	0	0	Ki	BP	9.4	48.4			-0.635373
2012-05-03	1003382136		1	1	0	0	0	0	TS	CH	2.7	42.1	Juvenile	Juvenile	-3.43869
03/13/2012	1003382325		1	1	0	0	0	0	Ki	BP	10.1	51.4	Female	Adult	-1.79094
03/16/2012	1003382325	1	1	1	0	0	0	0	Ki	BP	11.5	56.3	Female	Adult	-3.42169
03/20/2012	1003382325	1	1	1	0	0	0	0	Ki	BP	12	53.2	Female	Adult	-1.00428
03/14/2012	1003382473		1	1	0	0	0	0	Ki	BP	13	56	Female	Adult	-1.73614
03/15/2012	1003382473	1	1	1	0	0	0	0	Ki	BP	10.9	55	Female	Adult	-3.21761
09/24/2013	1003382824		4	3					Ki		28.5	68.6	Female	Adult	5.97049
2014-03-03	1003382824	1	5	3					Ki		25	68	Female	Adult	2.84161
2013-03-09	1003383237		4	3	40.0963	400.963	5.99636	1	TS	CH	4	38.5	Juvenile	Juvenile	0.087989
03/13/2012	1003383434		1	1					Ki	NBP	23.5	70.9	Female	Adult	-0.452105
03/15/2012	1003383434	1	1	1					Ki	NBP	33.5	70.93	Female	Adult	9.52934
2012-12-03	1003383950		1	1	0	0	0	0	TS	CH	3.5	35.6	Juvenile	Juvenile	1.3817
03/16/2012	1003384260		1	1					Ki	BP	15	56.6	Female	Adult	-0.107248
03/20/2012	1003384260	1	1	1	0	0	0	0	Ki	BP	14.5	53.7	Male	Adult	1.18646
03/14/2012	1003384419		1	1	0	0	0	0	Ki	BP	4	39.31	Juvenile	Juvenile	-0.413013
03/15/2012	1003384419	1	1	1					Ki	BP	3.7	38.3	Juvenile	Juvenile	-0.0883067
03/19/2012	1003384790		1	1					Ki	BP	6.2	44.5	Juvenile	Juvenile	-1.42314
03/15/2012	1003384981		1	1					Ki	NBP	13	55.92	Female	Adult	-1.68665
03/19/2012	1003385115		1	1					Ki	NBP	11	49.3	Male	Adult	0.407958
03/20/2012	1003385115	1	1	1	0	0	0	0	Ki	NBP	9.5	51.6	Male	Adult	-2.51464
03/16/2012	1003385145		1	1					Ki	BP	6.9	44.5	Juvenile	Juvenile	-0.723139
2012-01-11	1003385662		2	2					Ki	NBP	6.5	45.8	Female	Adult	-1.92722
2012-05-03	1003386222		1		0	0	0	0	TS	CH	4.6	38.5	Juvenile	Juvenile	0.687989
03/15/2012	1003386673		1	1	0	0	0	0	Ki	BP	8.8	48			-0.987964
03/19/2012	1003386681		1	1	0	0	0	0	TS	CH	4	35.5	Juvenile	Juvenile	1.94355
03/13/2012	1003386903		1	1					Ki	NBP	26	66.17	Female	Adult	4.9735
03/20/2012	1003386903	1	1	1					Ki	NBP	23.5	65.53	Female	Adult	2.86936
03/20/2012	1003387207		1	1	0	0	0	0	Ki	BP	7.7	46.8	Female	Adult	-1.34574
03/13/2012	1003387365		1	1					Ki	NBP	29.5	73.04	Female	Adult	4.22426
03/17/2014	1003387628		5	3					TS	CH	13	52	Male	Adult	0.73795
03/13/2012	1003387789		1	1	0	0	0	0	Ki	BP	4.1	38.5	Juvenile	Juvenile	0.187989
03/14/2012	1003387789	1	1	1	0	0	0	0	Ki	BP	4.1	37.5	Juvenile	Juvenile	0.80651
03/14/2012	1003387942		1	1					Ki	BP	3	33	Juvenile	Juvenile	2.48986
03/15/2012	1003387942	1	1	1					Ki	BP	2.9	34.6	Juvenile	Juvenile	1.40022
03/20/2012	1003387942	1	1	1	0	0	0	0	Ki	BP	3.3	35	Juvenile	Juvenile	1.55281
2012-12-03	1003388126		1	1	0	0	0	0	Ki	BP	8	50	Male	Adult	-3.02501
03/13/2012	1003388126	1	1	1	0	0	0	0	Ki	BP	7.4	47.4	Male	Adult	-2.01685
03/14/2012	1003388126	1	1	1	0	0	0	0	Ki	BP	10	51.68	Male	Adult	-2.06412
03/15/2012	1003388126	1	1	1					Ki	BP	7.7	49.5	Male	Adult	-3.01575
03/19/2012	1003388126	1	1	1	0	0	0	0	Ki	BP	8	49.8	Male	Adult	-2.9013
2012-12-11	1003388146		2	2					TS	CH	4	41	Juvenile	Juvenile	-1.45831
2012-05-11	1003388257		2	2	0	0	0	0	TS	CH		41.5	Juvenile	Juvenile
2012-12-11	1003388257	1	2	2					TS	CH	5	42	Juvenile	Juvenile	-1.07684
03/17/2014	1003388257		5	3					TS	CH	32	70	Female	Adult	8.60456
03/14/2012	1003388391		1	1	0	0	0	0	Ki	BP	4.6	39.78	Juvenile	Juvenile	-0.103718
03/13/2012	1003388970		1	1					Ki	NBP	33.5	69.8	Female	Adult	10.2283
03/15/2012	1003388970	1	1	1					Ki	NBP	23	70.7	Female	Adult	-0.8284
03/20/2012	1003388970	1	1	1					Ki	NBP	35.5	73.68	Female	Adult	9.82841
03/21/2012	1003388970	1	1	1					Ki	NBP	31.5	68.37	Female	Adult	9.11275
2014-11-03	108000628390		5	3	0	0	0	0	Ki	NBP	13.5	52.8	Male	Adult	0.743133
2012-12-03	1138643785686650		1	1	2.14	21.4	3.10906	1	TS	CH	17.5	48.7	Female	Adult	7.27907
2012-12-03	1139816311758460		1	1	0	0	0	0	TS	CH	19	60	Male	Adult	1.78978
03/19/2012	1334915201179260		1	1	0	0	0	0	TS	CH	6	46.5	Male	Adult	-2.86018
2012-12-03	136014389075972		1	1	0	0	0	0	TS	CH	8.9	53.7	Male	Adult	-4.41354
03/26/2012	1361157451357820		1	1					TS	CH	26	69.9	Female	Adult	2.66642
2012-12-03	137010106334848		1	1	11.1	111	4.7185	1	TS	CH	25.5	66	Female	Adult	4.57865
03/19/2012	1370962861694590		1	1	0	0	0	0	TS	CH	27.5	71.2	Female	Adult	3.36234
2014-03-03	5005000103		5	3					Ki		15.5	63.1	Male	Adult	-3.62764
2014-04-03	5005000103	1	5	3	0	0	0	0	Ki		14	61.5	Male	Adult	-4.138
2014-07-03	5005000103	1	5	3	0	0	0	0	Ki		0	61.8	Male	Adult	-18.3236
2014-03-03	5005000104		5	3					Ki		16	56.2	Female	Adult	1.14016
2014-06-03	5005000104	1	5	3	0	0	0	0	Ki		15	58	Female	Adult	-0.973178
2014-07-03	5005000104	1	5	3	0	0	0	0	Ki		15	58.1	Female	Adult	-1.03503
2014-07-03	5005000105		5	3	0	0	0	0	Ki		15.5	58.5	Female	Adult	-0.782439
2014-11-03	5005000109		5	3	0	0	0	0	Ki	NBP	3.3	37.4	Juvenile	Juvenile	0.0683626
2014-12-03	5005000109	1	5	3	0	0	0	0	Ki	NBP	3.5	38.3	Juvenile	Juvenile	-0.288307
2014-10-03	5005000110		5	3	0	0	0	0	Ki	NBP	14.5	60.2	Male	Adult	-2.83393
2014-03-03	5005000112		5	3					Ki		10	53	Female	Adult	-2.88057
2014-04-03	5005000112	1	5	3	0	0	0	0	Ki		8	51.5	Female	Adult	-3.95279
2014-03-03	5005000113		5	3					Ki		10	51	Female	Adult	-1.64353
2014-04-03	5005000113	1	5	3	0	0	0	0	Ki		11	54.7	Female	Adult	-2.93206
2014-07-03	5005000114		5	3	0	0	0	0	Ki		7.5	46.7	Female	Adult	-1.48389
2014-11-03	5005000115		5	3	0	0	0	0	Ki	NBP	21.5	63.8	Female	Adult	1.9394
2014-03-03	5005000117		5	3					Ki		15	57.2	Female	Adult	-0.478361
2014-12-03	5005000118		5	3	0	0	0	0	Ki	NBP	3.1	36	Juvenile	Juvenile	0.734293
2014-10-03	5005000119		5	3	0	0	0	0	Ki	NBP	14	56.3	Male	Adult	-0.921692
2014-04-03	5005000120		5	3	0	0	0	0	Ki		2.2	36	Juvenile	Juvenile	-0.165707
2014-06-03	5005000120	1	5	3	0	0	0	0	Ki		3	34.9	Juvenile	Juvenile	1.31467
2014-07-03	5005000120	1	5	3					Ki		2.5	34.1	Juvenile	Juvenile	1.30948
2014-11-03	5005000124		5	3	0	0	0	0	Ki	NBP	5	43.5	Juvenile	Juvenile	-2.00462
2014-12-03	5005000124	1	5	3	0	0	0	0	Ki	NBP	4.8	42.3	Juvenile	Juvenile	-1.46239
2014-04-03	5005000125		5	3	0	0	0	0	Ki		12.5	57.5	Female	Adult	-3.16392
03/17/2014	5005000129		5	3					TS	CH	10	50.3	Female	Adult	-1.21056
2014-04-03	5005000130		5	3	0	0	0	0	Ki		10	50.4	Female	Adult	-1.27242
03/25/2014	5005000131		5	3	0	0	0	0	TS	CH	9.5	50.7	Male	Adult	-1.95797
2014-03-03	5005000133		5	3					Ki		16.5	51.5	Male	Adult	4.54721
2014-03-03	5005000134		5	3					Ki		14	56.6	Female	Adult	-1.10725
2014-03-03	5005000135		5	3					Ki		14.5	53.2	Male	Adult	1.49572
2014-04-03	5005000135	1	5	3	0	0	0	0	Ki		13	56.2	Male	Adult	-1.85984
2014-03-03	5005000136		5	3					Ki		11	54.5	Male	Adult	-2.80835
2014-12-03	5005000137		5	3	0	0	0	0	Ki	NBP	7.5	48.7	Male	Adult	-2.72093
2014-11-03	5005000138		5	3					Ki	NBP	3.8	37.2	Juvenile	Juvenile	0.692067
2014-10-03	5005000140		5	3	0	0	0	0	Ki	NBP	28.5	60.5	Female	Adult	10.9805
2014-04-03	5005000142		5	3	0	0	0	0	Ki		17	63	Female	Adult	-2.06579
2014-03-03	5005000143		5	3					Ki		13	53.2	Female	Adult	-0.0042757
2014-04-03	5005000144		5	3	0	0	0	0	Ki		7.5	47	Female	Adult	-1.66944
2014-11-03	5005000145		5	3	0	0	0	0	Ki	NBP	6.5	38	Juvenile	Juvenile	2.89725
2014-03-03	5005000146		5	3					Ki		18.5	65	Female	Adult	-1.80283
2014-04-03	5005000146	1	5	3	0	0	0	0	Ki		19	66	Female	Adult	-1.92135
2014-07-03	5005000146	1	5	3	0	0	0	0	Ki		16.5	65.4	Female	Adult	-4.05024
2014-03-03	5005000150		5	3					Ki		15	56.3	Female	Adult	0.0783079
2014-11-03	5005000151		5	3	0	0	0	0	Ki	NBP	24	65.3	Female	Adult	3.51162
2014-10-03	5005000153		5	3	0	0	0	0	Ki	NBP	4	37.1	Juvenile	Juvenile	0.953919
2014-12-03	5005000153	1	5	3	0	0	0	0	Ki	NBP	3.5	37.3	Juvenile	Juvenile	0.330215
2014-11-03	5005000154		5	3	0	0	0	0	Ki	NBP	4	35.4	Juvenile	Juvenile	2.00541
2014-03-03	5005000156		5	3					Ki		15	58.6	Male	Adult	-1.34429
2014-06-03	5005000157		5	3	0	0	0	0	Ki		9.5	58.8	Male	Adult	-6.968
2014-03-03	5005000158		5	3					Ki		19.5	62.5	Female	Adult	0.743475
2014-03-03	5005000160		5	3					Ki		14	58	Male	Adult	-1.97318
2014-12-03	5005000162		5	3	0	0	0	0	Ki	NBP	6	40.3	Juvenile	Juvenile	0.974651
2014-03-03	5005000163		5	3					Ki		24.5	70	Female	Adult	1.10456
2014-12-03	5005000164		5	3	0	0	0	0	Ki	NBP	4	38.1	Juvenile	Juvenile	0.335398
2014-06-03	5005000168		5	3	0	0	0	0	Ki		17	55.4	Female	Adult	2.63498
2014-04-03	5005000173		5	3	0	0	0	0	Ki		4.5	39.6	Juvenile	Juvenile	-0.0923845
2014-07-03	5005000173	1	5	3					Ki		4.9	38.7	Juvenile	Juvenile	0.864285
2014-07-03	5005000174		5	3	0	0	0	0	Ki		13.5	53.9	Female	Adult	0.0627593
2014-10-03	5005000177		5	3	0	0	0	0	Ki	NBP	7.5	47	Juvenile	Juvenile	-1.66944
2014-06-03	5005000178		5	3					Ki		18.5	55	Male	Adult	4.38239
2014-10-03	5005000179		5	3	0	0	0	0	Ki	NBP	4	39.8	Juvenile	Juvenile	-0.716089
2014-11-03	5005000179	1	5	3					Ki	NBP	4.6	38.8	Juvenile	Juvenile	0.502433
2014-12-03	5005000179	1	5	3	0	0	0	0	Ki	NBP	4.6	39.7	Juvenile	Juvenile	-0.0542367
2014-11-03	5005000180		5	3	0	0	0	0	Ki	NBP	14.8	57.4	Male	Adult	-0.802066
2014-07-03	5005000181		5	3	0	0	0	0	Ki		11	52.9	Male	Adult	-1.81872
2014-04-03	5005000182		5	3	0	0	0	0	Ki		15.5	61.5	Male	Adult	-2.638
2014-06-03	5005000182	1	5	3	0	0	0	0	Ki		13.5	55.3	Male	Adult	-0.803171
2014-11-03	5005000184		5	3					Ki	NBP	4.2	36.5	Juvenile	Juvenile	1.52503
2014-12-03	5005000184	1	5	3	0	0	0	0	Ki	NBP	3.4	38.5	Juvenile	Juvenile	-0.512011
2014-06-03	5005000185		5	3	0	0	0	0	Ki		3.2	36	Juvenile	Juvenile	0.834293
2014-11-03	5005000186		5	3	0	0	0	0	Ki	NBP	33.5	73.5	Female	Adult	7.93974
2014-07-03	5005000187		5	3	0	0	0	0	Ki		9.5	52.5	Male	Adult	-3.07131
2014-07-03	5005000188		5	3	0	0	0	0	Ki		11.5	54.9	Male	Adult	-2.55576
2014-10-03	5005000190		5	3	0	0	0	0	Ki	NBP	3.4	36.3	Juvenile	Juvenile	0.848736
2014-10-03	5005000191		5	3	0	0	0	0	Ki	NBP	3.4	36.1	Juvenile	Juvenile	0.97244
2014-11-03	5005000193		5	3	0	0	0	0	Ki	NBP	5.3	42.5	Juvenile	Juvenile	-1.0861
2014-12-03	5005000193	1	5	3	0	0	0	0	Ki	NBP	4.5	41.8	Juvenile	Juvenile	-1.45313
2014-04-03	5005000194		5	3	0	0	0	0	Ki		16	56.7	Female	Adult	0.830899
2014-07-03	5005000194	1	5	3	0	0	0	0	Ki		16	54.8	Female	Adult	2.00609
2014-03-03	5005000196		5	3					Ki		9.5	50.5	Male	Adult	-1.83427
2014-04-03	5005000196	1	5	3	0	0	0	0	Ki		10.5	49.7	Male	Adult	-0.339451
2014-04-03	5005000197		5	3	0	0	0	0	Ki		17	62.6	Female	Adult	-1.81838
2014-03-03	5005000198		5	3					Ki		16.5	56	Female	Adult	1.76386
2014-03-03	5005000199		5	3					Ki		10.5	49.1	Female	Adult	0.0316621
2014-07-03	5005000200		5	3	0	0	0	0	Ki		11	51.5	Male	Adult	-0.952789
2014-04-03	5005000210		5	3	0	0	0	0	Ki		23	66	Female	Adult	2.07865
2014-10-03	5005000211		5	3	0	0	0	0	Ki	NBP	15	60.7	Male	Adult	-2.64319
2014-03-03	5005000215		5	3					Ki		14.5	58.6	Male	Adult	-1.84429
2014-03-03	5005000216		5	3					Ki		7.5	48.9	Female	Adult	-2.84463
2014-04-03	5005000216	1	5	3	0	0	0	0	Ki		8	46.8	Female	Adult	-1.04574
2014-10-03	5005000219		5	3	0	0	0	0	Ki	NBP	24	65.3	Female	Adult	3.51162
2014-11-03	5005000219	1	5	3					Ki	NBP	23.3	64.5	Female	Adult	3.30643
2014-12-03	5005000219	1	5	3	0	0	0	0	Ki	NBP	23.5	65.5	Female	Adult	2.88791
2014-07-03	5005000235		5	3	0	0	0	0	Ki		12.5	59.3	Male	Adult	-4.27726
2014-12-03	5005000238		5	3	0	0	0	0	Ki	NBP	6	43.5	Juvenile	Juvenile	-1.00462
2014-11-03	5005000244		5	3					Ki	NBP	7.2	40	Juvenile	Juvenile	2.36021
2014-11-03	5005000251		5	3	0	0	0	0	Ki	NBP	34.5	66.2	Female	Adult	13.4549
2014-07-03	5005000253		5	3	0	0	0	0	Ki		13	58	Female	Adult	-2.97318
2014-10-03	5005000261		5	3	0	0	0	0	Ki	NBP	25.5	67.1	Female	Adult	3.89828
2014-11-03	5005000261	1	5	3					Ki	NBP	23.5	66.7	Female	Adult	2.14569
2014-03-03	5005000270		5	3					Ki		7.5	47	Female	Adult	-1.66944
2014-06-03	5005000270	1	5	3	0	0	0	0	Ki		7.5	47.5	Female	Adult	-1.9787
2014-07-03	5005000270	1	5	3	0	0	0	0	Ki		7	48.2	Male	Adult	-2.91167
2014-06-03	5005000274		5	3	0	0	0	0	Ki		18.5	61.5	Male	Adult	0.361997
2014-03-03	5005000276		5	3					Ki		4.5	38	Juvenile	Juvenile	0.89725
2014-06-03	5005000276	1	5	3	0	0	0	0	Ki	NBP	4.6	41.3	Juvenile	Juvenile	-1.04387
2014-04-03	5005000280		5	3	0	0	0	0	Ki		9.5	51.5	Male	Adult	-2.45279
2014-07-03	5005000280	1	5	3	0	0	0	0	Ki		8.5	51.3	Male	Adult	-3.32909
2014-07-03	5005000288		5	3	0	0	0	0	Ki		11	59.4	Male	Adult	-5.83911
2014-10-03	5005000301		5	3	0	0	0	0	Ki	NBP	15	59.5	Male	Adult	-1.90096
2014-12-03	5005000301	1	5	3	0	0	0	0	Ki	NBP	16	60.5	Male	Adult	-1.51948
2012-08-11	5005000304		2	2					Ki	BP	3.5	38.1	Juvenile	Juvenile	-0.164602
2012-09-11	5005000304	1	2	2					Ki	BP	3.2	39.9	Juvenile	Juvenile	-1.57794
2012-09-11	5005000310		2	2					Ki		12.5	56.75	Juvenile	Juvenile	-2.70003
09/25/2013	5005000313		4	3	0	0	0	0	Ki	BP	12.5	58.5	Male	Adult	-3.78244
09/24/2013	5005000315		4	3					Ki		18	62.3	Male	Adult	-0.632821
2013-02-04	5005000316		3	2	0	0	0	0	Ki	NBP	22	64.5	Female	Adult	2.00643
2014-11-03	5005000316	1	5	3	0	0	0	0	Ki	NBP	28.5	69	Female	Adult	5.72309
2013-08-04	5005000318		3	2	0	0	0	0	Ki	NBP	1.3	31	Juvenile	Juvenile	2.0269
2012-06-11	5005000323		2	2	1.067	10.67	2.45702	1	Ki		13.5	56.4	Male	Adult	-1.48354
09/25/2013	5005000323		4	3	0	0	0	0	Ki	BP	14	61.1	Male	Adult	-3.89059
09/27/2013	5005000323	1	4	3	0	0	0	0	Ki		14	61.1	Male	Adult	-3.89059
2013-10-04	5005000324		3	2	0	0	0	0	Ki	NBP	2.5	32.5	Juvenile	Juvenile	2.29912
09/24/2013	5005000324	1	4	3					Ki		3	36.4	Juvenile	Juvenile	0.386884
09/25/2013	5005000324	1	4	3					Ki		3	36.4	Juvenile	Juvenile	0.386884
09/26/2013	5005000324	1	4	3	0	0	0	0	Ki	NBP	2.9	35.3	Juvenile	Juvenile	0.967258
09/27/2013	5005000324	1	4	3					Ki		2.9	35.3	Juvenile	Juvenile	0.967258
09/27/2013	5005000326		4	3	3.46	34.6	3.57235	1	Ki		3.2	35.2	Juvenile	Juvenile	1.32911
2012-01-11	5005000330		2	2					Ki	BP	17.5	62.4	Female	Adult	-1.19467
09/24/2013	5005000331		4	3					Ki		18	59.1	Male	Adult	1.34645
2012-01-11	5005000332		2	2					Ki	BP	3.5	39	Juvenile	Juvenile	-0.721272
09/25/2013	5005000337		4	3	0	0	0	0	Ki	BP	3.7	37.5	Juvenile	Juvenile	0.40651
2013-10-04	5005000338		3	2					Ki		3.2	34.7	Juvenile	Juvenile	1.63837
2012-01-11	5005000343		2	2					Ki	BP	5	42.4	Juvenile	Juvenile	-1.32424
09/25/2013	5005000348		4	3	0	0	0	0	Ki	BP	5	41.2	Juvenile	Juvenile	-0.582019
09/27/2013	5005000348	1	4	3	0	0	0	0	Ki		5	41.2	Juvenile	Juvenile	-0.582019
09/27/2013	5005000352		4	3	0	0	0	0	Ki		24.5	65.4	Female	Adult	3.94976
2012-04-11	5005000355		2	2	111	1110	7.01302	1	Ki	BP	12.5	53.1	Male	Adult	-0.442424
2012-06-11	5005000355	1	2	2	3.35	33.5	3.54096	1	Ki		9.5	52.4	Male	Adult	-3.00946
09/24/2013	5005000356		4	3					Ki		4.5	38.2	Juvenile	Juvenile	0.773545
09/25/2013	5005000357		4	3	0	0	0	0	Ki	NBP	21	63.9	Male	Adult	1.37755
09/27/2013	5005000357	1	4	3	0	0	0	0	Ki		21	63.9	Male	Adult	1.37755
2012-09-11	5005000365		2	2					Ki	BP	2.5	35.4	Juvenile	Juvenile	0.505405
2014-04-03	5005000365		5	3	0	0	0	0	Ki		14	57	Male	Adult	-1.35466
2014-07-03	5005000365	1	5	3	0	0	0	0	Ki		11.5	57.3	Male	Adult	-4.04021
2013-04-04	5005000368		3	2	0	0	0	0	Ki	NBP	15.5	63.25	Female	Adult	-3.72042
2012-05-11	5005000378		2	2					Ki	BP	8.5	46.3	Male	Adult	-0.236478
09/23/2013	5005000380		4	3	6.5313	65.313	4.19439	1	Ki	BP	21.5	64.4	Female	Adult	1.56828
09/24/2013	5005000380	1	4	3	0	0	0	0	Ki		21.5	64.4	Female	Adult	1.56828
09/27/2013	5005000380	1	4	3	0	0	0	0	Ki		21.5	64.4	Female	Adult	1.56828
2013-08-04	5005000382		3	2	0	0	0	0	Ki	NBP	33.5	73.5	Female	Adult	7.93974
09/25/2013	5005000382	1	4	3	0	0	0	0	Ki	NBP	32	70.9	Female	Adult	8.0479
2014-07-03	5005000392		5	3	0	0	0	0	Ki		23.5	63.7	Female	Adult	4.00125
09/25/2013	5005000393		4	3	0	0	0	0	Ki	BP	3.5	37.1	Juvenile	Juvenile	0.453919
2012-05-11	5005000394		2	2	29.8	298	5.70044	1	Ki	BP	0	44.1	Juvenile	Juvenile	-7.37573
2012-06-11	5005000394	1	2	2	6.06	60.6	4.12066	1	Ki	BP	6.5	43.7	Juvenile	Juvenile	-0.628322
09/23/2013	5005000395		4	3					Ki		19.5	63.1	Female	Adult	0.372362
2013-11-04	5005000397		3	2					Ki		3	35	Juvenile	Juvenile	1.25281
2012-09-11	5005000399		2	2					Ki	NBP	4.6	41.1	Juvenile	Juvenile	-0.920167
2013-11-04	5005000503		3	2	0	0	0	0	TS	CH	26	65	Female	Adult	5.69717
09/24/2013	5005000504		4	3					Ki		20.5	58.3	Female	Adult	4.34127
09/25/2013	5005000504	1	4	3					Ki		20.5	58.3	Female	Adult	4.34127
10/30/2012	5005000505		2	2	0	0	0	0	Ki	BP	3.9	41.2	Juvenile	Juvenile	-1.68202
2012-04-11	5005000505	1	2	2	0	0	0	0	Ki	BP	3.5	39.6	Juvenile	Juvenile	-1.09238
2012-08-11	5005000505	1	2	2					Ki	BP	4.1	38.8	Juvenile	Juvenile	0.00243262
09/24/2013	5005000507		4	3					Ki		3.75	37.6	Juvenile	Juvenile	0.394658
2013-11-04	5005000508		3	2					TS	CH	16	61.8	Female	Adult	-2.32356
09/23/2013	5005000509		4	3	0	0	0	0	Ki	NBP	3.4	35.3	Juvenile	Juvenile	1.46726
2014-03-03	5005000509		5	3					Ki		11.5	48.4	Female	Adult	1.46463
2014-07-03	5005000509	1	5	3	0	0	0	0	Ki		10	50	Female	Adult	-1.02501
09/25/2013	5005000511		4	3	0	0	0	0	Ki	NBP	14.5	58.7	Male	Adult	-1.90614
09/26/2013	5005000511	1	4	3	0	0	0	0	Ki		14	59.1	Male	Adult	-2.65355
2013-08-04	5005000513		3	2	0	0	0	0	Ki	NBP	14.5	60	Male	Adult	-2.71022
2013-11-04	5005000513	1	3	2					Ki		14.5	58.2	Male	Adult	-1.59688
09/23/2013	5005000513		4	3					Ki		14.5	59.7	Male	Adult	-2.52466
2014-06-03	5005000513	1	5	3	0	0	0	0	Ki	NBP	14.5	58	Male	Adult	-1.47318
2013-11-04	5005000514		3	2	0	0	0	0	Ki		18.5	64.5	Male	Adult	-1.49357
09/23/2013	5005000516		4	3					Ki		30	67.1	Female	Adult	8.39828
2012-01-11	5005000522		2	2					Ki	NBP	15.5	62.7	Male	Adult	-3.38023
2012-06-11	5005000524		2	2	0	0	0	0	Ki		8.5	49.3	Female	Adult	-2.09204
2012-06-11	5005000525		2	2	0	0	0	0	Ki		6.5	43.7	Juvenile	Juvenile	-0.628322
2012-05-11	5005000527		2	2	15.4	154	5.04343	1	Ki	BP	10	59.3	Female	Adult	-6.77726
09/23/2013	5005000529		4	3	0	0	0	0	Ki	BP	21.5	63.8	Female	Adult	1.9394
09/26/2013	5005000529	1	4	3	0	0	0	0	Ki		21.5	63.8	Female	Adult	1.9394
09/23/2013	5005000530		4	3	2.1963	21.963	3.13388	1	Ki	BP	20	69.3	Female	Adult	-2.96247
09/26/2013	5005000530	1	4	3	0	0	0	0	Ki		25.5	68.5	Female	Adult	3.03235
09/24/2013	5005000532		4	3					Ki		33.5	72.5	Female	Adult	8.55826
09/24/2013	5005000533		4	3					Ki		4.8	40.4	Juvenile	Juvenile	-0.287202
09/27/2013	5005000533	1	4	3	0	0	0	0	Ki		4.8	40.4	Juvenile	Juvenile	-0.287202
2013-10-04	5005000534		3	2					Ki		15.5	59.6	Male	Adult	-1.46281
09/27/2013	5005000535		4	3	69.5	695	6.54535	1	Ki		2.8	37	Juvenile	Juvenile	-0.184229
2014-06-03	5005000535		5	3					Ki		13.5	56.1	Female	Adult	-1.29799
09/23/2013	5005000537		4	3	0	0	0	0	Ki	NBP	8.5	52	Male	Adult	-3.76205
09/23/2013	5005000538		4	3	0	0	0	0	Ki	NBP	3.5	37.25	Juvenile	Juvenile	0.361141
09/25/2013	5005000538	1	4	3	0	0	0	0	Ki	NBP	3.5	37.25	Juvenile	Juvenile	0.361141
09/23/2013	5005000540		4	3	0	0	0	0	Ki	BP	9.6	60.6	Female	Adult	-7.98133
2013-08-04	5005000545		3	2	0	0	0	0	Ki	NBP	13	60	Male	Adult	-4.21022
2012-04-11	5005000546		2	2	0	0	0	0	Ki	BP	6	39.3	Female	Adult	1.59317
2012-05-11	5005000546	1	2	2	0	0	0	0	Ki	BP	3.4	37.4	Juvenile	Juvenile	0.168363
2012-09-11	5005000546	1	2	2					Ki	BP	3.5	38.1	Juvenile	Juvenile	-0.164602
2013-08-04	5005000549		3	2	0	0	0	0	Ki	NBP	4	35.2	Juvenile	Juvenile	2.12911
2014-03-03	5005000549		5	3					Ki		12.5	51.2	Male	Adult	0.732767
2013-02-04	5005000550		3	2	0	0	0	0	Ki	NBP	7	53.2	Male	Adult	-6.00428
2013-03-04	5005000550	1	3	2					Ki	NBP	7	53	Male	Adult	-5.88057
2012-05-11	5005000551		2	2	0	0	0	0	Ki	BP	2.9	35.7	Juvenile	Juvenile	0.719849
2012-08-11	5005000551	1	2	2					Ki	BP	3	36	Juvenile	Juvenile	0.634293
2012-09-11	5005000551	1	2	2					Ki	BP	3	36.1	Juvenile	Juvenile	0.57244
2013-02-04	5005000553		3	2	0	0	0	0	Ki	NBP	12	53.65	Female	Adult	-1.28261
2012-09-11	5005000555		2	2					Ki		8.6	46.7	Juvenile	Juvenile	-0.383887
2013-11-04	5005000557		3	2					Ki		13.5	55.9	Male	Adult	-1.17428
09/25/2013	5005000557		4	3	0	0	0	0	Ki	NBP	13.5	55.9	Male	Adult	-1.17428
09/25/2013	5005000558		4	3	0	0	0	0	Ki		4	36.6	Juvenile	Juvenile	1.26318
2012-08-11	5005000565		2	2					Ki	BP	4	38.9	Juvenile	Juvenile	-0.15942
2012-09-11	5005000568		2	2					Ki	NBP	16.5	61.15	Male	Adult	-1.42152
09/25/2013	5005000568		4	3	0	0	0	0	Ki	NBP	21.5	65.6	Male	Adult	0.826059
2014-06-03	5005000568		5	3	0	0	0	0	Ki		23.5	68.2	Male	Adult	1.2179
2012-05-11	5005000575		2	2	0	0	0	0	Ki	BP	10.5	54.3	Male	Adult	-3.18465
09/25/2013	5005000576		4	3	0	0	0	0	Ki	BP	7.5	43.4	Juvenile	Juvenile	0.557234
09/25/2013	5005000581		4	3	0	0	0	0	Ki	BP	20	61.1	Female	Adult	2.10941
2012-05-11	5005000584		2	2	0	0	0	0	Ki	BP	21	63.2	Female	Adult	1.81051
2013-08-04	5005000585		3	2	0	0	0	0	Ki	NBP	14.5	60.1	Male	Adult	-2.77207
2013-10-04	5005000585	1	3	2					Ki		14	58	Male	Adult	-1.97318
09/24/2013	5005000585		4	3					Ki		10	59.8	Male	Adult	-7.08652
2012-05-11	5005000586		2	2	0	0	0	0	Ki	NBP	22.5	64.7	Female	Adult	2.38273
09/25/2013	5005000586		4	3	0	0	0	0	Ki	NBP	3.1	36.4	Juvenile	Juvenile	0.486884
2012-06-11	5005000589		2	2	0	0	0	0	Ki	BP	8.5	51	Male	Adult	-3.14353
2013-08-04	5005000592		3	2	0	0	0	0	Ki	NBP	13.5	59	Male	Adult	-3.0917
09/25/2013	5005000595		4	3	0	0	0	0	Ki	NBP	23.5	66.5	Female	Adult	2.26939
09/23/2013	5005000599		4	3	0	0	0	0	Ki		15.5	58.5	Male	Adult	-0.782439
2014-03-03	5005001219		5	3	0	0	0	0	TS	CH	16	52.7	Female	Adult	3.30499
2014-12-03	5005001219	1	5	3	0	0	0	0	TS	CH	9	60.7	Female	Adult	-8.64319
03/25/2014	5005001221		5	3	0	0	0	0	TS	CH	12	67.3	Male	Adult	-9.72543
03/25/2014	5005001230		5	3	0	0	0	0	TS	CH	15.5	59	Male	Adult	-1.0917
2014-12-03	5005001236		5	3	0	0	0	0	TS	CH	18	52.8	Male	Adult	5.24313
03/17/2014	5005001236	1	5	3					TS	CH	9	51.2	Male	Adult	-2.76723
03/25/2014	5005001236	1	5	3	0	0	0	0	TS	CH	10	50	Male	Adult	-1.02501
03/31/2014	5005001236	1	5	3	0	0	0	0	TS	CH	9	46.3	Male	Adult	0.263522
2014-03-03	5005001250		5	3	0	0	0	0	TS	CH	12	54.5	Male	Adult	-1.80835
03/17/2014	5005001250	1	5	3					TS	CH	11.5	53.8	Male	Adult	-1.87539
2014-03-03	5005001252		5	3	0	0	0	0	TS	CH	12	54	Male	Adult	-1.49909
03/25/2014	5005001252	1	5	3	0	0	0	0	TS	CH	16.5	58.6	Male	Adult	0.155709
03/31/2014	5005001279		5	3	0	0	0	0	TS	CH	13	54	Male	Adult	-0.499093
09/26/2013	5005001301		4	3	0	0	0	0	Ki		4	35.5	Juvenile	Juvenile	1.94355
09/27/2013	5005001301	1	4	3					Ki		4	35.5	Juvenile	Juvenile	1.94355
2013-02-04	5005001302		3	2	0	0	0	0	Ki	NBP	20	65.1	Female	Adult	-0.36468
2012-06-11	5005001303		2	2	0	0	0	0	Ki		5.3	42.6	Juvenile	Juvenile	-1.14795
09/23/2013	5005001304		4	3					Ki		3.2	37.4	Juvenile	Juvenile	-0.0316374
09/23/2013	5005001306		4	3	0	0	0	0	Ki		4.4	39.8	Juvenile	Juvenile	-0.316089
2012-01-11	5005001307		2	2					Ki	BP	13.5	56.8	Male	Adult	-1.73095
09/23/2013	5005001311		4	3					Ki		16	60.5	Male	Adult	-1.51948
2014-03-03	5005001311		5	3					Ki		14.5	62.3	Male	Adult	-4.13282
09/26/2013	5005001315		4	3	0	0	0	0	Ki		3.4	37.6	Juvenile	Juvenile	0.0446583
2013-11-04	5005001316		3	2	0	0	0	0	TS	CH	41	79.4	Female	Adult	11.7905
09/26/2013	5005001320		4	3					Ki		4.3	42.3	Juvenile	Juvenile	-1.96239
2013-08-04	5005001321		3	2	0	0	0	0	Ki	NBP	3	34.8	Juvenile	Juvenile	1.37652
2013-11-04	5005001321	1	3	2	0	0	0	0	Ki		2.5	34.2	Juvenile	Juvenile	1.24763
2012-01-11	5005001323		2	2	0	0	0	0	Ki	BP	13.5	58.2	Male	Adult	-2.59688
2012-05-11	5005001323	1	2	2	0	0	0	0	Ki	BP	12	55.7	Male	Adult	-2.55058
09/23/2013	5005001323		4	3	0	0	0	0	Ki	BP	17.5	62.8	Male	Adult	-1.44208
09/24/2013	5005001323	1	4	3					Ki		17.5	62.8	Male	Adult	-1.44208
2012-01-11	5005001325		2	2	0	0	0	0	Ki	BP	4.18	45.5	Juvenile	Juvenile	-4.06166
2012-09-11	5005001325	1	2	2					Ki	BP	6.7	43.6	Juvenile	Juvenile	-0.36647
2012-08-11	5005001327		2	2					Ki	NBP	4.1	39	Juvenile	Juvenile	-0.121272
2012-06-11	5005001328		2	2	0	0	0	0	Ki	BP	18.5	61.9	Female	Adult	0.114588
09/25/2013	5005001329		4	3	0	0	0	0	Ki	BP	4	37.5	Juvenile	Juvenile	0.70651
09/25/2013	5005001330		4	3	0	0	0	0	Ki	NBP	14.5	58	Male	Adult	-1.47318
2012-08-11	5005001332		2	2					Ki	BP	3.5	38.8	Juvenile	Juvenile	-0.597567
09/25/2013	5005001333		4	3	0	0	0	0	Ki	NBP	3.5	36	Juvenile	Juvenile	1.13429
09/27/2013	5005001333	1	4	3	0	0	0	0	Ki		3.5	36	Juvenile	Juvenile	1.13429
09/24/2013	5005001338		4	3					Ki		11.5	57.7	Male	Adult	-4.28762
09/25/2013	5005001338	1	4	3					Ki		11.5	57.7	Male	Adult	-4.28762
09/24/2013	5005001339		4	3					Ki		14	55.5	Male	Adult	-0.426875
09/27/2013	5005001339	1	4	3	16.1	161	5.0876	1	Ki		14	55.5	Male	Adult	-0.426875
2012-06-11	5005001343		2	2	0	0	0	0	Ki	BP	3.5	39.5	Juvenile	Juvenile	-1.03053
2012-05-11	5005001344		2	2	0	0	0	0	Ki	BP	5.5	41.7	Juvenile	Juvenile	-0.391279
09/23/2013	5005001345		4	3	0	0	0	0	Ki	NBP	6.2	42.9	Juvenile	Juvenile	-0.433505
2012-01-11	5005001347		2	2	0	0	0	0	Ki	BP	6	42.8	Juvenile	Juvenile	-0.571653
2012-05-11	5005001347	1	2	2	0	0	0	0	Ki	BP	6.2	42.3	Juvenile	Juvenile	-0.0623923
2012-09-11	5005001347	1	2	2					Ki	BP	4.8	42.5	Juvenile	Juvenile	-1.5861
2013-10-04	5005001350		3	2					Ki		17	63	Male	Adult	-2.06579
09/23/2013	5005001350		4	3	0	0	0	0	Ki	NBP	10.5	60.2	Male	Adult	-6.83393
09/24/2013	5005001350	1	4	3					Ki		10.5	60.2	Male	Adult	-6.83393
09/23/2013	5005001351		4	3	0	0	0	0	Ki		4.1	39.9	Juvenile	Juvenile	-0.677941
09/27/2013	5005001355		4	3	0	0	0	0	Ki		4.5	37.9	Juvenile	Juvenile	0.959102
09/25/2013	5005001356		4	3	0	0	0	0	Ki	BP	11	54.5	Male	Adult	-2.80835
09/24/2013	5005001357		4	3					Ki		12	57.3	Male	Adult	-3.54021
09/24/2013	5005001361		4	3	0	0	0	0	Ki		14.5	58.9	Male	Adult	-2.02985
2012-05-11	5005001366		2	2	0	0	0	0	Ki	BP	6.7	46.5	Female	Adult	-2.16018
09/23/2013	5005001372		4	3	0	0	0	0	Ki	BP	2.9	36.25	Juvenile	Juvenile	0.379662
09/25/2013	5005001372	1	4	3	1.6702	16.702	2.87368	1	Ki	BP	2.3	37	Juvenile	Juvenile	-0.684229
09/27/2013	5005001372	1	4	3	4.11	41.1	3.74005	1	Ki		2.9	36.25	Juvenile	Juvenile	0.379662
09/23/2013	5005001373		4	3	0	0	0	0	Ki	BP	6	42.5	Juvenile	Juvenile	-0.386097
09/27/2013	5005001373	1	4	3	0	0	0	0	Ki		6	42.5	Juvenile	Juvenile	-0.386097
2014-03-03	5005001373		5	3					Ki		16	56.6	Male	Adult	0.892752
09/23/2013	5005001374		4	3	0	0	0	0	Ki	NBP	4.2	39.8	Juvenile	Juvenile	-0.516089
10/30/2012	5005001377		2	2	0	0	0	0	Ki	BP	4	44.6	Juvenile	Juvenile	-3.68499
09/27/2013	5005001381		4	3	0	0	0	0	Ki		14	58	Female	Adult	-1.97318
09/25/2013	5005001383		4	3	14.9814	149.814	5.01605	1	Ki	BP	11.5	57.9	Male	Adult	-4.41133
09/25/2013	5005001384		4	3	0	0	0	0	Ki	BP	3.9	39.3	Juvenile	Juvenile	-0.506828
09/24/2013	5005001385		4	3					Ki		3.4	38.6	Juvenile	Juvenile	-0.573863
2012-09-11	5005001387		2	2					Ki	NBP	22.5	63.2	Female	Adult	3.31051
09/25/2013	5005001387		4	3					Ki		33.5	65.2	Female	Adult	13.0735
2014-04-03	5005001390		5	3					Ki		16.5	55.4	Male	Adult	2.13498
2012-04-11	5005001394		2	2	1.86	18.6	2.97553	1	Ki	NBP	3.6	35.3	Juvenile	Juvenile	1.66726
2014-03-03	5005004401		5	3					Ki		13.5	51.4	Male	Adult	1.60906
2014-07-03	5005004401	1	5	3	0	0	0	0	Ki		14	59.7	Male	Adult	-3.02466
2014-06-03	5005004406		5	3	0	0	0	0	Ki		7	46.4	Male	Adult	-1.79833
2014-07-03	5005004412		5	3					Ki		10.5	55.3	Female	Adult	-3.80317
2014-03-03	5005004417		5	3					Ki		9.5	54.8	Female	Adult	-4.49391
2014-07-03	5005004417	1	5	3	0	0	0	0	Ki		9.5	53.9	Female	Adult	-3.93724
09/27/2013	5005004420		4	3	0	0	0	0	Ki		0	45.2	Juvenile	Juvenile	-8.0561
2014-10-03	5005004438		5	3	0	0	0	0	Ki	NBP	9.5	56	Male	Adult	-5.23614
2014-11-03	5005004438	1	5	3	0	0	0	0	Ki	NBP	4.5	39.8	Juvenile	Juvenile	-0.216089
2014-06-03	5005004440		5	3	0	0	0	0	Ki		16	57.4	Female	Adult	0.397934
2014-10-03	5005004441		5	3	0	0	0	0	Ki	NBP	25.5	68	Female	Adult	3.34161
2014-06-03	5005004451		5	3	0	0	0	0	Ki		14.5	55.8	Male	Adult	-0.112431
09/27/2013	5005004454		4	3	0	0	0	0	Ki		4.1	37.9	Juvenile	Juvenile	0.559102
2014-04-03	5005004465		5	3	0	0	0	0	Ki		12.5	53.1	Male	Adult	-0.442424
2014-11-03	5005004469		5	3					Ki	NBP	33.2	70.2	Female	Adult	9.68086
2014-12-03	5005004470		5	3	0	0	0	0	Ki	NBP	14.5	59	Male	Adult	-2.0917
2014-04-03	5005004475		5	3	0	0	0	0	Ki		13.5	54	Male	Adult	0.000907174
2014-06-03	5005004495		5	3	0	0	0	0	Ki		9	53.3	Female	Adult	-4.06613
2013-11-09	5005004503		4	3	2.563	25.63	3.28204	1	TS	CH	5	36.5	Juvenile	Juvenile	2.32503
2013-11-09	5005004505		4	3					TS	CH	29	68	Female	Adult	6.84161
09/18/2013	5005004505	1	4	3					TS	CH	23	67.4	Female	Adult	1.21272
09/30/2013	5005004505	1	4	3	132.6	1326	7.19068	1	TS	CH	22	68	Female	Adult	-0.158393
2013-11-09	5005004512		4	3	0	0	0	0	TS	CH	4	40	Juvenile	Juvenile	-0.839793
09/25/2013	5005004512	1	4	3				1	TS	CH	7	41.2	Juvenile	Juvenile	1.41798
09/30/2013	5005004512	1	4	3	0	0	0	0	TS	CH	4.6	40.1	Juvenile	Juvenile	-0.301645
2013-11-09	5005004513		4	3	0	0	0	0	TS	CH	7.5	40	Juvenile	Juvenile	2.66021
09/25/2013	5005004520		4	3					TS	CH	4	38	Juvenile	Juvenile	0.39725
09/30/2013	5005004525		4	3	13.42	134.2	4.90676	1	TS	CH	28	69.8	Female	Adult	4.72827
2013-11-09	5005004529		4	3	0	0	0	0	TS	CH	7	33	Juvenile	Juvenile	6.48986
04/25/2013	5005004530		3	2	0	0	0	0	TS	CH	16	58.5	Male	Adult	-0.282439
09/25/2013	5005004531		4	3	2.23	22.3	3.14845	1	TS	CH	8	41.2	Juvenile	Juvenile	2.41798
09/30/2013	5005004531	1	4	3	6.01	60.1	4.11251	1	TS	CH	4.69	40	Juvenile	Juvenile	-0.149793
2013-11-09	5005004532		4	3	29.7927	297.927	5.7002	1	TS	CH	8	39.5	Juvenile	Juvenile	3.46947
2013-03-09	5005004533		4	3	0	0	0	0	TS	CH	4.2	41.5	Juvenile	Juvenile	-1.56758
2013-11-09	5005004533	1	4	3					TS	CH	10	39	Juvenile	Juvenile	5.77873
2013-11-09	5005004537		4	3					TS	CH	4	39.5	Juvenile	Juvenile	-0.530532
09/18/2013	5005004537	1	4	3	0	0	0	0	TS	CH	3.5	38.6	Juvenile	Juvenile	-0.473863
09/25/2013	5005004537	1	4	3	0	0	0	0	TS	CH	8	41.2	Juvenile	Juvenile	2.41798
09/30/2013	5005004537	1	4	3	24.71	247.1	5.51383	1	TS	CH	4.5	36.7	Juvenile	Juvenile	1.70133
09/25/2013	5005004540		4	3	10.61	106.1	4.67376	1	TS	CH	8	46.3	Female	Adult	-0.736478
2013-08-04	5005004555		3	2	0	0	0	0	TS	CH	9	50	Female	Adult	-2.02501
2013-11-04	5005004555	1	3	2					TS	CH	11	51.5	Female	Adult	-0.952789
04/17/2013	5005004555	1	3	2	0	0	0	0	TS	CH	9	53.8	Female	Adult	-4.37539
09/25/2013	5005004559		4	3	11.84	118.4	4.78248	1	TS	CH	22.4	57	Female	Adult	7.04534
2013-03-09	5005004560		4	3	5.47796	54.7796	4.02141	1	TS	CH	4.8	41.3	Juvenile	Juvenile	-0.843871
09/18/2013	5005004560	1	4	3	509.572	5095.72	8.53635	1	TS	CH	5	42.2	Juvenile	Juvenile	-1.20054
2013-11-04	5005004563		3	2					TS	CH	3	35	Juvenile	Juvenile	1.25281
04/17/2013	5005004563	1	3	2	0	0	0	0	TS	CH	5	34.2	Juvenile	Juvenile	3.74763
04/17/2013	5005004569		3	2					TS	CH	4	39.7	Juvenile	Juvenile	-0.654237
2013-03-09	5005004570		4	3					TS	CH	5	43.5	Juvenile	Juvenile	-2.00462
2013-11-09	5005004571		4	3					TS	CH	11	40	Juvenile	Juvenile	6.16021
09/18/2013	5005004571	1	4	3	61.7986	617.986	6.42808	1	TS	CH	5.5	42.4	Juvenile	Juvenile	-0.824244
09/30/2013	5005004571	1	4	3	0	0	0	0	TS	CH	9	43	Juvenile	Juvenile	2.30464
04/17/2013	5005004574		3	2	0	0	0	0	TS	CH	4	35.3	Juvenile	Juvenile	2.06726
09/30/2013	5005004577		4	3	0	0	0	0	TS	CH	3.8	38.5	Juvenile	Juvenile	-0.112011
09/25/2013	5005004581		4	3	0	0	0	0	TS	CH	4.4	41.2	Juvenile	Juvenile	-1.18202
09/25/2013	5005004582		4	3	0	0	0	0	TS	CH	5	37.8	Juvenile	Juvenile	1.52095
2014-03-03	5005004582		5	3	0	0	0	0	TS	CH	10	54.25	Male	Adult	-3.65372
2013-11-09	5005004586		4	3	29.3757	293.757	5.68615	1	TS	CH	3	30.5	Juvenile	Juvenile	4.03616
04/17/2013	5005004590		3	2	0	0	0	0	TS	CH	4	34.5	Juvenile	Juvenile	2.56207
2013-11-09	5005004594		4	3	0	0	0	0	TS	CH	2.5	36.5	Juvenile	Juvenile	-0.174968
09/25/2013	5005004594	1	4	3	0	0	0	0	TS	CH	3.4	35	Juvenile	Juvenile	1.65281
09/25/2013	5005004599		4	3	0	0	0	0	TS	CH	3	38.2	Juvenile	Juvenile	-0.726455
04/17/2013	500500503		3	2	0	0	0	0	TS	CH	22	62.5	Female	Adult	3.24348

## Sheet: Invertebrate data
Date	Site	veg type	Trap #	Ants	ants pres/abs	spiders	spiders p/a	beetle	beetle p/a	flies	flies p/a	mosquito	mosuito p/a	damslefly	damslefly p/a	bee	bee p/a	larvae	leavae p/a	Cricket	cricket p/a	misc	Prey mantis	amphipod	cockroach	wasp	wasp p/a	caterpillar	caterpillar p/a	dragonfly	dragonfly p/a	Slater	earwig	hemiptera	moth	weevil	diversity	Abundance
2015-11-10	TS	low	ts1	2	1	0	0	0	0	0	0	0	0	0	0	0	0	0	0	0	0	0	0	0	0	0	0	0	0	0	0	0	0	0	0	0	1	2
2015-11-10	TS	low	ts2	16	1	61	1	0	0	0	0	0	0	0	0	0	0	1	1	0	0	0	0	0	0	0	0	0	0	0	0	0	0	0	0	0	3	78
2015-11-10	TS	low	ts3	5	1	2	1	0	0	0	0	0	0	0	0	0	0	0	0	0	0	0	0	0	0	0	0	0	0	0	0	0	0	0	0	0	2	7
2015-11-10	TS	low	ts4	1	1	0	0	0	0	0	0	0	0	0	0	0	0	0	0	0	0	0	0	0	0	0	0	0	0	0	0	0	0	0	0	0	1	1
2015-11-10	TS	low	ts5	3	1	2	1	0	0	0	0	0	0	0	0	0	0	0	0	0	0	3	0	0	0	0	0	0	0	0	0	0	0	0	0	0	2	8
2015-11-10	TS	high	ts6	4	1	1	1	0	0	0	0	0	0	0	0	0	0	0	0	0	0	1	0	0	0	0	0	0	0	0	0	0	0	0	0	0	2	6
2015-11-10	TS	high	ts7	5	1	0	0	1	1	0	0	0	0	0	0	0	0	0	0	0	0	0	1	0	0	0	0	0	0	0	0	0	0	0	0	0	3	7
2015-11-10	TS	high	ts8	4	1	1	1	0	0	6	1	0	0	0	0	0	0	1	1	0	0	0	0	0	0	0	0	0	0	0	0	0	0	0	0	0	4	12
2015-11-10	TS	high	ts9	2	1	0	0	0	0	1	1	0	0	1	1	0	0	1	1	0	0	0	0	0	0	0	0	0	0	0	0	0	0	0	0	0	4	5
2015-11-10	k22	low	k22-1	6	1	1	1	2	1	1	1	0	0	0	0	0	0	0	0	1	1	0	0	1	0	0	0	0	0	0	0	0	0	0	0	0	6	12
2015-11-10	k22	low	k22-2	11	1	2	1	1	1	2	1	1	1	0	0	1	1	0	0	0	0	0	0	0	0	0	0	0	0	0	0	0	0	0	0	0	6	18
2015-11-10	k22	low	k22-3	17	1	0	0	0	0	0	0	0	0	0	0	0	0	0	0	1	1	0	0	0	0	0	0	0	0	0	0	0	0	0	0	0	2	18
2015-11-10	k22	low	k22-4	51	1	1	1	0	0	1	1	1	1	0	0	1	1	1	1	0	0	0	0	0	0	0	0	0	0	0	0	0	0	0	0	0	6	56
2015-11-10	k22	low	k22-5	11	1	1	1	1	1	2	1	3	1	0	0	0	0	0	0	0	0	0	0	0	1	0	0	0	0	0	0	0	0	0	0	0	6	19
2015-11-10	k22	high	k22-6	0	0	2	1	0	0	8	1	9	1	0	0	0	0	0	0	0	0	2	0	0	0	0	0	0	0	0	0	0	0	0	0	0	3	21
2015-11-10	k22	high	k22-7	1	1	0	0	0	0	11	1	0	0	0	0	0	0	0	0	0	0	0	0	0	0	0	0	0	0	0	0	0	0	0	0	0	2	12
2015-11-10	k22	high	k22-8	1	1	0	0	0	0	7	1	0	0	0	0	0	0	0	0	0	0	0	0	0	0	0	0	0	0	0	0	0	0	0	0	0	2	8
2015-11-10	k22	high	k22-9	7	1	0	0	0	0	5	1	0	0	2	1	0	0	0	0	0	0	0	0	1	0	0	0	0	0	0	0	0	0	0	0	0	4	15
2015-11-11	TS	low	ts1	10	1	1	1	1	1	5	1	5	1	0	0	0	0	1	1	0	0	0	0	0	0	0	0	0	0	0	0	0	0	0	0	0	6	23
2015-11-11	TS	low	ts2	4	1	1	1	1	1	3	1	0	0	0	0	0	0	0	0	0	0	0	0	0	0	1	1	1	1	0	0	0	0	0	0	0	6	11
2015-11-11	TS	low	ts3	3	1	0	0	2	1	3	1	0	0	0	0	0	0	0	0	0	0	0	0	0	0	1	1	0	0	0	0	0	0	0	0	0	4	9
2015-11-11	TS	low	ts4	0	0	0	0	0	0	0	0	2	1	0	0	0	0	0	0	0	0	0	0	0	0	0	0	0	0	0	0	0	0	0	0	0	1	2
2015-11-11	TS	low	ts5	3	1	1	1	0	0	0	0	2	1	0	0	0	0	0	0	1	1	0	0	0	0	4	1	0	0	1	1	0	0	1	0	0	7	13
2015-11-11	TS	high	ts6	16	1	0	0	2	1	1	1	2	1	0	0	1	1	0	0	0	0	0	0	0	0	0	0	2	1	0	0	0	0	0	0	0	6	24
2015-11-11	TS	high	ts7	2	1	1	1	1	1	1	1	0	0	0	0	0	0	0	0	0	0	0	0	0	0	0	0	1	1	0	0	0	1	0	0	0	6	7
2015-11-11	TS	high	ts8	3	1	0	0	0	0	0	0	3	1	0	0	0	0	0	0	0	0	0	0	0	0	1	1	0	0	0	0	0	0	0	0	0	3	7
2015-11-11	TS	high	ts9	3	1	0	0	0	0	1	1	3	1	0	0	0	0	0	0	0	0	1	0	0	0	0	0	0	0	0	0	0	0	0	0	0	3	8
2015-11-11	k22	low	k22-1	3	1	0	0	6	1	5	1	5	1	1	1	1	1	0	0	0	0	0	0	0	0	3	1	0	0	0	0	0	0	0	0	0	7	24
2015-11-11	k22	low	k22-2	3	1	3	1	9	1	1	1	1	1	0	0	0	0	1	1	0	0	0	0	0	0	3	1	0	0	0	0	0	0	0	0	0	7	21
2015-11-11	k22	low	k22-3	7	1	0	0	3	1	3	1	1	1	0	0	0	0	0	0	1	1	0	0	1	0	3	1	0	0	0	0	1	0	0	0	0	8	20
2015-11-11	k22	low	k22-4	6	1	5	1	2	1	1	1	5	1	1	1	0	0	0	0	0	0	0	0	0	0	2	1	0	0	0	0	0	0	0	0	0	7	22
2015-11-11	k22	low	k22-5	4	1	0	0	4	1	0	0	14	1	0	0	0	0	0	0	1	1	0	0	0	0	0	0	0	0	1	1	0	0	0	0	0	5	24
2015-11-11	k22	high	k22-6	2	1	0	0	1	1	1	1	0	0	0	0	0	0	0	0	0	0	0	0	0	0	0	0	0	0	2	1	0	0	0	0	0	4	6
2015-11-11	k22	high	k22-7	1	1	1	1	1	1	1	1	0	0	0	0	0	0	1	1	0	0	0	0	0	0	1	1	0	0	0	0	0	0	0	0	0	6	6
2015-11-11	k22	high	k22-8	4	1	3	1	0	0	2	1	3	1	0	0	0	0	1	1	0	0	0	0	0	0	1	1	0	0	0	0	0	0	0	0	0	6	14
2015-11-11	k22	high	k22-9	5	1	1	1	0	0	5	1	0	0	0	0	0	0	0	0	0	0	1	0	1	0	0	0	0	0	0	0	0	0	0	0	0	4	13
2015-11-19	TS	low	ts1	4	1	1	1	0	0	1	1	0	0	0	0	0	0	0	0	1	1	1	0	0	0	0	0	0	0	0	0	0	0	0	0	0	4	8
2015-11-19	TS	low	ts2	5	1	0	0	0	0	1	1	0	0	0	0	0	0	0	0	0	0	0	0	0	0	0	0	0	0	0	0	0	0	0	0	0	2	6
2015-11-19	TS	low	ts3	0	0	0	0	0	0	4	1	2	1	0	0	0	0	0	0	0	0	0	0	0	0	0	0	0	0	0	0	0	0	0	0	0	2	6
2015-11-19	TS	low	ts4	2	1	0	0	0	0	0	0	3	1	0	0	0	0	1	1	0	0	1	0	0	0	1	1	0	0	0	0	0	0	0	0	0	4	8
2015-11-19	TS	low	ts5	1	1	1	1	0	0	2	1	1	1	0	0	0	0	0	0	0	0	0	0	0	0	0	0	1	1	0	0	0	0	0	0	0	5	6
2015-11-19	TS	high	ts6	10	1	1	1	1	1	0	0	2	1	0	0	0	0	0	0	0	0	0	0	0	0	9	1	3	1	0	0	0	0	0	0	0	6	26
2015-11-19	TS	high	ts7	1	1	0	0	1	1	9	1	0	0	0	0	0	0	0	0	1	1	1	0	0	0	2	1	3	1	0	0	0	0	0	0	0	6	18
2015-11-19	TS	high	ts8	9	1	1	1	1	1	0	0	5	1	0	0	0	0	0	0	0	0	1	0	0	0	0	0	1	1	0	0	0	1	1	0	0	7	20
2015-11-19	TS	high	ts9	13	1	1	1	1	1	1	1	0	0	0	0	0	0	0	0	0	0	1	0	0	0	0	0	0	0	0	0	0	0	0	1	0	5	18
2015-11-19	k22	low	k22-1	5	1	4	1	6	1	8	1	3	1	1	1	0	0	0	0	0	0	0	0	0	0	0	0	0	0	0	0	0	0	0	0	1	7	28
2015-11-19	k22	low	k22-2	0	0	2	1	5	1	5	1	9	1	0	0	0	0	0	0	0	0	0	0	0	0	0	0	0	0	0	0	0	0	0	0	0	4	21
2015-11-19	k22	low	k22-3	3	1	1	1	3	1	5	1	2	1	0	0	0	0	0	0	0	0	1	0	0	0	0	0	0	0	0	0	0	0	0	0	0	5	15
2015-11-19	k22	low	k22-4	2	1	1	1	2	1	4	1	2	1	0	0	0	0	0	0	0	0	0	0	0	0	0	0	0	0	0	0	1	0	0	0	0	6	12
2015-11-19	k22	low	k22-5	1	1	0	0	4	1	11	1	3	1	0	0	0	0	0	0	2	1	0	0	0	0	0	0	0	0	0	0	0	0	0	0	0	5	21
2015-11-19	k22	high	k22-6	0	0	0	0	0	0	0	0	0	0	0	0	0	0	0	0	0	0	0	0	0	0	0	0	0	0	0	0	0	0	0	0	0	0	0
2015-11-19	k22	high	k22-7	5	1	1	1	0	0	10	1	12	1	1	1	0	0	0	0	0	0	0	0	0	0	0	0	1	1	0	0	0	0	0	0	0	6	30
2015-11-19	k22	high	k22-8	0	0	52	1	5	1	4	1	2	1	0	0	0	0	0	0	1	1	0	0	0	0	0	0	0	0	0	0	0	0	0	0	0	5	64
2015-11-19	k22	high	k22-9	0	0	0	0	1	1	3	1	4	1	0	0	0	0	0	0	0	0	0	0	0	0	0	0	0	0	0	0	0	1	1	0	0	5	10
